# Supplementary material for: Patterns of fish utilisation in a tropical Indo-Pacific mangrove-coral seascape, New Caledonia
Source: PLoS One. 2019 Apr 19;14(4):e0207168. doi: 10.1371/journal.pone.0207168 (PMC6474647; doi:10.1371/journal.pone.0207168)
Supplement: S1 Appendix — (XLSX) [file pone.0207168.s001.xlsx]

## Sheet: Appendix S1 Dubuc et al.
Date	Location	Site	Habitat	Time of day	Lunar phase	Depth (cm)	Tide direction	Tidal range (m)	Nb taxa obs	Presence/absence taxon	Acanthopagrus sp	Acanthurus auranticavus	Acanthurus grammoptilus	Amoya gracilis	Apogon lateralis	Asterropteryx striata	Caranx papuensis	Chaetodon auriga	Chaetodon bennetti	Chaetodon lineolatus	Chaetodon lunula	Chaetodon vagabundus	Clupeidae spp	Cryptocentrus leptocephalus	Gerres oyena	Gobiidae spp	Heniochus acuminatus	Lethrinus harak	Lethrinus lentjan	Lutjanus argentimaculatus	Lutjanus fulviflamma	Lutjanus fulvus	Lutjanus russellii	Monodactylus argenteus	Mugilidae spp	Mulloidichthys flavolineatus	Neopomacentrus sp	Parupeneus indicus	Plectorhinchus sp	Pomacanthus sexstriatus	Pomadasys argenteus	Redigobius balteatus	Scarus sp	Siganus canaliculatus	Siganus lineatus	Upeneus tragula
21/02/2017	Bourake	5	Edge	Afternoon	Neap	79.2468	Inc	0.30	4	1	0	1	0	0	0	0	0	0	1	0	0	0	0	0	1	0	0	0	0	1	0	0	0	0	0	0	0	0	0	0	0	0	0	0	0	0
21/02/2017	Bourake	5	Edge	Afternoon	Neap	79.2468	Inc	0.30	1	1	0	0	0	0	0	0	0	0	0	0	0	0	0	0	0	0	0	0	0	1	0	0	0	0	0	0	0	0	0	0	0	0	0	0	0	0
21/02/2017	Bourake	5	Edge	Afternoon	Neap	79.2468	Inc	0.30	2	1	0	0	0	0	0	0	0	0	0	0	0	0	0	0	0	0	0	1	0	1	0	0	0	0	0	0	0	0	0	0	0	0	0	0	0	0
21/02/2017	Bourake	5	Edge	Afternoon	Neap	79.2468	Inc	0.30	4	1	0	1	0	0	0	0	0	0	0	0	0	0	0	0	0	0	0	1	0	1	0	0	0	1	0	0	0	0	0	0	0	0	0	0	0	0
21/02/2017	Bourake	5	Edge	Afternoon	Neap	80.5307	Inc	0.30	2	1	0	0	0	0	0	0	0	0	0	0	0	0	0	0	0	0	0	0	0	1	0	0	0	1	0	0	0	0	0	0	0	0	0	0	0	0
21/02/2017	Bourake	5	Edge	Afternoon	Neap	80.5307	Inc	0.30	3	1	0	0	0	0	0	0	0	0	0	0	0	0	0	0	0	0	0	0	0	1	0	0	0	1	0	0	0	0	0	0	0	0	0	0	1	0
21/02/2017	Bourake	5	Edge	Afternoon	Neap	80.5307	Inc	0.30	0	0	0	0	0	0	0	0	0	0	0	0	0	0	0	0	0	0	0	0	0	0	0	0	0	0	0	0	0	0	0	0	0	0	0	0	0	0
21/02/2017	Bourake	5	Edge	Afternoon	Neap	81.9382	Inc	0.30	2	1	0	0	0	0	0	0	0	0	1	0	0	0	0	0	0	0	0	0	0	0	0	0	0	1	0	0	0	0	0	0	0	0	0	0	0	0
21/02/2017	Bourake	5	Edge	Afternoon	Neap	81.9382	Inc	0.30	1	1	0	0	0	0	0	0	0	0	0	0	0	0	0	0	1	0	0	0	0	0	0	0	0	0	0	0	0	0	0	0	0	0	0	0	0	0
21/02/2017	Bourake	5	Edge	Afternoon	Neap	81.9382	Inc	0.30	3	1	0	1	0	0	0	0	0	0	0	0	0	0	0	0	0	0	0	0	0	1	0	0	0	1	0	0	0	0	0	0	0	0	0	0	0	0
21/02/2017	Bourake	5	Edge	Afternoon	Neap	82.0343	Inc	0.30	3	1	0	0	0	0	0	0	0	0	0	0	0	0	0	0	0	0	0	1	0	1	0	0	0	1	0	0	0	0	0	0	0	0	0	0	0	0
21/02/2017	Bourake	5	Edge	Afternoon	Neap	82.0343	Inc	0.30	5	1	0	0	0	0	0	0	0	1	0	0	0	0	0	0	0	0	0	1	0	1	0	0	0	1	0	0	0	0	0	0	0	0	0	0	1	0
21/02/2017	Bourake	5	Edge	Afternoon	Neap	82.0343	Inc	0.30	3	1	0	0	0	0	0	0	0	1	0	0	0	0	0	0	0	0	0	0	0	0	0	0	0	1	0	0	0	1	0	0	0	0	0	0	0	0
21/02/2017	Bourake	5	Edge	Afternoon	Neap	82.6248	Inc	0.30	0	0	0	0	0	0	0	0	0	0	0	0	0	0	0	0	0	0	0	0	0	0	0	0	0	0	0	0	0	0	0	0	0	0	0	0	0	0
21/02/2017	Bourake	5	Edge	Afternoon	Neap	82.6248	Inc	0.30	4	1	0	0	0	0	0	0	0	1	0	0	0	0	0	0	0	0	0	0	0	1	0	0	0	1	0	0	0	1	0	0	0	0	0	0	0	0
21/02/2017	Bourake	5	Edge	Afternoon	Neap	82.6248	Inc	0.30	2	1	0	0	0	0	0	0	0	1	0	0	0	0	0	0	0	0	0	0	0	0	0	0	0	1	0	0	0	0	0	0	0	0	0	0	0	0
21/02/2017	Bourake	5	Edge	Afternoon	Neap	83.0574	Inc	0.30	3	1	0	0	0	0	0	0	0	0	0	0	0	0	0	0	0	0	0	1	0	0	0	0	0	1	0	0	0	1	0	0	0	0	0	0	0	0
21/02/2017	Bourake	5	Edge	Afternoon	Neap	83.0574	Inc	0.30	2	1	0	0	0	0	0	0	0	0	0	0	0	0	0	0	0	0	0	0	0	1	0	0	0	1	0	0	0	0	0	0	0	0	0	0	0	0
21/02/2017	Bourake	5	Edge	Afternoon	Neap	83.0574	Inc	0.30	3	1	0	0	0	0	0	0	0	0	0	0	0	0	0	0	0	0	0	1	0	1	0	0	0	1	0	0	0	0	0	0	0	0	0	0	0	0
21/02/2017	Bourake	5	Edge	Afternoon	Neap	83.332	Inc	0.30	4	1	0	1	0	0	0	0	0	0	0	0	0	0	0	0	0	0	0	0	0	1	0	0	0	1	0	0	0	1	0	0	0	0	0	0	0	0
21/02/2017	Bourake	5	Edge	Afternoon	Neap	83.332	Inc	0.30	5	1	0	1	0	0	0	0	0	0	0	0	0	0	0	0	0	0	0	0	0	1	0	1	0	1	0	0	0	0	1	0	0	0	0	0	0	0
21/02/2017	Bourake	5	Edge	Afternoon	Neap	83.332	Inc	0.30	5	1	0	1	0	0	0	0	0	0	0	0	0	0	0	0	0	0	0	1	0	1	0	0	0	1	0	0	0	0	1	0	0	0	0	0	0	0
21/02/2017	Bourake	5	Edge	Afternoon	Neap	83.2977	Dec	0.57	6	1	0	0	0	0	0	0	0	1	1	1	0	0	0	0	0	0	0	0	0	1	0	1	0	1	0	0	0	0	0	0	0	0	0	0	0	0
21/02/2017	Bourake	5	Edge	Afternoon	Neap	83.2977	Dec	0.57	6	1	0	1	0	0	0	0	0	0	0	1	0	0	0	0	0	0	0	1	0	1	0	1	0	1	0	0	0	0	0	0	0	0	0	0	0	0
21/02/2017	Bourake	5	Edge	Afternoon	Neap	83.2977	Dec	0.57	10	1	0	1	0	0	0	0	0	1	1	0	0	0	0	0	0	0	0	1	0	1	0	1	0	1	0	0	0	0	1	0	1	0	0	0	1	0
21/02/2017	Bourake	5	Edge	Afternoon	Neap	81.7185	Dec	0.57	10	1	0	1	0	0	0	0	0	1	1	0	0	0	0	0	0	0	0	0	0	1	0	1	0	1	0	0	0	0	1	1	1	0	0	0	1	0
21/02/2017	Bourake	5	Edge	Afternoon	Neap	81.7185	Dec	0.57	7	1	0	1	0	0	0	0	0	1	0	0	0	0	0	0	0	0	0	0	0	1	0	1	0	1	0	0	0	0	1	0	1	0	0	0	0	0
21/02/2017	Bourake	5	Edge	Afternoon	Neap	81.7185	Dec	0.57	11	1	0	1	0	0	0	0	0	1	1	0	0	0	0	0	1	0	0	1	0	1	0	1	0	1	1	0	0	0	1	1	0	0	0	0	0	0
21/02/2017	Bourake	5	Edge	Afternoon	Neap	80.9564	Dec	0.57	5	1	0	0	0	0	0	0	0	0	0	0	0	1	0	0	0	0	0	0	0	1	0	1	0	0	0	0	0	1	1	0	0	0	0	0	0	0
21/02/2017	Bourake	6	Inside	Afternoon	Neap	38.3944	Inc	0.30	2	1	0	0	0	0	1	0	0	0	0	0	0	0	0	0	0	0	0	0	0	1	0	0	0	0	0	0	0	0	0	0	0	0	0	0	0	0
21/02/2017	Bourake	6	Inside	Afternoon	Neap	38.3944	Inc	0.30	1	1	0	0	0	0	1	0	0	0	0	0	0	0	0	0	0	0	0	0	0	0	0	0	0	0	0	0	0	0	0	0	0	0	0	0	0	0
21/02/2017	Bourake	6	Inside	Afternoon	Neap	38.3944	Inc	0.30	2	1	0	0	0	0	1	0	0	0	0	0	0	0	0	0	0	0	0	0	0	1	0	0	0	0	0	0	0	0	0	0	0	0	0	0	0	0
21/02/2017	Bourake	6	Inside	Afternoon	Neap	38.3944	Inc	0.30	2	1	0	0	0	0	1	0	0	0	0	0	0	0	0	0	0	0	0	0	0	1	0	0	0	0	0	0	0	0	0	0	0	0	0	0	0	0
21/02/2017	Bourake	6	Inside	Afternoon	Neap	40.413	Inc	0.30	2	1	0	0	0	0	1	0	0	0	0	0	0	0	0	0	0	0	0	0	0	1	0	0	0	0	0	0	0	0	0	0	0	0	0	0	0	0
21/02/2017	Bourake	6	Inside	Afternoon	Neap	40.413	Inc	0.30	3	1	0	0	0	0	1	0	0	0	0	0	0	0	0	0	0	0	0	0	0	0	1	0	0	0	0	0	0	0	0	0	0	1	0	0	0	0
21/02/2017	Bourake	6	Inside	Afternoon	Neap	40.413	Inc	0.30	2	1	0	0	0	0	1	0	0	0	0	0	0	0	0	0	0	0	0	0	0	1	0	0	0	0	0	0	0	0	0	0	0	0	0	0	0	0
21/02/2017	Bourake	6	Inside	Afternoon	Neap	40.6395	Inc	0.30	2	1	0	0	0	0	1	0	0	0	0	0	0	0	0	0	0	0	0	0	0	1	0	0	0	0	0	0	0	0	0	0	0	0	0	0	0	0
21/02/2017	Bourake	6	Inside	Afternoon	Neap	40.6395	Inc	0.30	4	1	0	0	0	0	1	0	0	0	0	0	0	0	0	0	0	1	0	0	0	1	0	0	0	0	0	0	0	0	0	0	0	0	0	0	1	0
21/02/2017	Bourake	6	Inside	Afternoon	Neap	40.6395	Inc	0.30	3	1	0	0	0	0	1	0	0	0	0	0	0	0	0	0	0	1	0	0	0	1	0	0	0	0	0	0	0	0	0	0	0	0	0	0	0	0
21/02/2017	Bourake	6	Inside	Afternoon	Neap	40.9691	Inc	0.30	2	1	0	0	0	0	1	0	0	0	0	0	0	0	0	0	0	0	0	0	0	1	0	0	0	0	0	0	0	0	0	0	0	0	0	0	0	0
21/02/2017	Bourake	6	Inside	Afternoon	Neap	40.9691	Inc	0.30	3	1	0	0	0	0	1	0	0	0	0	0	0	0	0	0	0	1	0	0	0	1	0	0	0	0	0	0	0	0	0	0	0	0	0	0	0	0
21/02/2017	Bourake	6	Inside	Afternoon	Neap	40.9691	Inc	0.30	1	1	0	0	0	0	0	0	0	0	0	0	0	0	0	0	0	0	0	0	0	1	0	0	0	0	0	0	0	0	0	0	0	0	0	0	0	0
21/02/2017	Bourake	6	Inside	Afternoon	Neap	41.5115	Inc	0.30	1	1	0	0	0	0	1	0	0	0	0	0	0	0	0	0	0	0	0	0	0	0	0	0	0	0	0	0	0	0	0	0	0	0	0	0	0	0
21/02/2017	Bourake	6	Inside	Afternoon	Neap	41.5115	Inc	0.30	2	1	0	0	0	0	1	0	0	0	0	0	0	0	0	0	0	0	0	0	0	1	0	0	0	0	0	0	0	0	0	0	0	0	0	0	0	0
21/02/2017	Bourake	6	Inside	Afternoon	Neap	41.5115	Inc	0.30	3	1	0	0	0	0	1	0	0	0	0	0	0	0	0	0	0	1	0	0	0	1	0	0	0	0	0	0	0	0	0	0	0	0	0	0	0	0
21/02/2017	Bourake	6	Inside	Afternoon	Neap	42.0539	Inc	0.30	3	1	0	0	0	0	1	0	0	0	0	0	0	0	0	0	0	0	0	0	0	1	0	0	0	0	0	0	0	1	0	0	0	0	0	0	0	0
21/02/2017	Bourake	6	Inside	Afternoon	Neap	42.0539	Inc	0.30	3	1	0	0	0	0	1	0	0	0	0	0	0	0	0	0	0	1	0	0	0	1	0	0	0	0	0	0	0	0	0	0	0	0	0	0	0	0
21/02/2017	Bourake	6	Inside	Afternoon	Neap	42.0539	Inc	0.30	3	1	0	0	0	0	1	0	0	0	0	0	0	0	0	0	0	1	0	0	0	1	0	0	0	0	0	0	0	0	0	0	0	0	0	0	0	0
21/02/2017	Bourake	6	Inside	Afternoon	Neap	41.5596	Dec	0.57	3	1	0	0	0	0	1	0	0	0	0	0	0	0	0	0	0	1	0	0	0	1	0	0	0	0	0	0	0	0	0	0	0	0	0	0	0	0
21/02/2017	Bourake	6	Inside	Afternoon	Neap	41.5596	Dec	0.57	3	1	0	0	0	0	1	0	0	0	0	0	0	0	0	0	0	0	0	0	0	1	0	0	0	0	0	0	0	1	0	0	0	0	0	0	0	0
21/02/2017	Bourake	6	Inside	Afternoon	Neap	41.5596	Dec	0.57	2	1	0	0	0	0	1	0	0	0	0	0	0	0	0	0	0	1	0	0	0	0	0	0	0	0	0	0	0	0	0	0	0	0	0	0	0	0
21/02/2017	Bourake	6	Inside	Afternoon	Neap	41.4497	Dec	0.57	2	1	0	0	0	0	1	1	0	0	0	0	0	0	0	0	0	0	0	0	0	0	0	0	0	0	0	0	0	0	0	0	0	0	0	0	0	0
21/02/2017	Bourake	6	Inside	Afternoon	Neap	41.4497	Dec	0.57	6	1	0	0	0	0	1	1	0	0	0	0	0	0	0	0	0	1	0	0	0	1	0	0	1	0	0	0	0	0	0	0	0	1	0	0	0	0
21/02/2017	Bourake	6	Inside	Afternoon	Neap	41.4497	Dec	0.57	3	1	0	0	0	0	1	0	0	0	0	0	0	0	0	0	0	1	0	0	0	0	0	0	0	0	0	0	0	0	0	0	0	1	0	0	0	0
21/02/2017	Bourake	6	Inside	Afternoon	Neap	39.5616	Dec	0.57	3	1	0	0	0	0	1	0	0	0	0	0	0	0	0	0	0	1	0	0	0	1	0	0	0	0	0	0	0	0	0	0	0	0	0	0	0	0
21/02/2017	Bourake	6	Inside	Afternoon	Neap	39.5616	Dec	0.57	6	1	1	0	0	0	1	0	0	0	0	0	0	0	0	0	0	1	0	0	0	0	1	1	0	0	0	0	0	0	1	0	0	0	0	0	0	0
21/02/2017	Bourake	6	Inside	Afternoon	Neap	39.5616	Dec	0.57	2	1	0	0	0	0	1	0	0	0	0	0	0	0	0	0	0	0	0	0	0	1	0	0	0	0	0	0	0	0	0	0	0	0	0	0	0	0
21/02/2017	Bourake	6	Inside	Afternoon	Neap	38.4836	Dec	0.57	2	1	0	0	0	0	1	0	0	0	0	0	0	0	0	0	0	0	0	0	0	1	0	0	0	0	0	0	0	0	0	0	0	0	0	0	0	0
21/02/2017	Bourake	7	Edge	Afternoon	Neap	77.6333	Inc	0.30	3	1	0	0	0	0	0	0	0	0	0	0	0	0	0	0	1	0	0	1	0	0	0	0	0	1	0	0	0	0	0	0	0	0	0	0	0	0
21/02/2017	Bourake	7	Edge	Afternoon	Neap	77.6333	Inc	0.30	6	1	0	0	0	0	0	0	0	0	0	0	0	0	0	0	1	1	0	1	0	1	0	1	0	1	0	0	0	0	0	0	0	0	0	0	0	0
21/02/2017	Bourake	7	Edge	Afternoon	Neap	77.6333	Inc	0.30	5	1	0	0	0	0	0	1	0	0	0	0	0	0	0	0	1	0	0	0	0	1	0	1	0	0	0	0	0	1	0	0	0	0	0	0	0	0
21/02/2017	Bourake	7	Edge	Afternoon	Neap	78.0933	Inc	0.30	4	1	0	1	0	0	0	1	0	1	0	0	0	0	0	0	1	0	0	0	0	0	0	0	0	0	0	0	0	0	0	0	0	0	0	0	0	0
21/02/2017	Bourake	7	Edge	Afternoon	Neap	78.0933	Inc	0.30	5	1	0	1	0	0	0	1	0	0	0	0	0	0	0	0	0	0	0	0	0	1	0	0	0	0	0	0	0	0	0	0	0	0	0	1	1	0
21/02/2017	Bourake	7	Edge	Afternoon	Neap	78.0933	Inc	0.30	9	1	0	1	0	0	0	0	0	1	1	0	0	0	0	0	1	1	0	0	0	1	0	0	0	0	1	0	0	0	0	0	0	0	0	1	0	1
21/02/2017	Bourake	7	Edge	Afternoon	Neap	77.8873	Dec	0.57	7	1	0	0	0	0	0	0	0	0	0	0	0	0	0	0	1	1	0	1	0	1	0	0	0	0	1	0	0	1	0	0	0	0	0	0	1	0
21/02/2017	Bourake	7	Edge	Afternoon	Neap	77.8873	Dec	0.57	7	1	0	1	0	0	0	0	0	1	0	0	0	0	0	0	1	0	0	1	0	1	0	0	0	0	1	0	0	0	0	0	0	0	0	0	1	0
21/02/2017	Bourake	7	Edge	Afternoon	Neap	77.8873	Dec	0.57	5	1	0	1	0	0	0	0	1	1	0	0	0	0	0	0	1	0	0	0	0	1	0	0	0	0	0	0	0	0	0	0	0	0	0	0	0	0
21/02/2017	Bourake	7	Edge	Afternoon	Neap	77.6264	Dec	0.57	10	1	0	1	0	0	0	0	0	1	0	0	0	0	0	0	1	1	0	0	1	1	1	0	1	1	0	0	0	0	0	0	0	0	0	0	1	0
21/02/2017	Bourake	7	Edge	Afternoon	Neap	77.6264	Dec	0.57	8	1	0	1	0	0	0	0	0	0	0	0	0	0	0	0	1	1	0	0	0	1	0	0	1	1	1	0	0	0	0	0	0	0	0	0	1	0
21/02/2017	Bourake	7	Edge	Afternoon	Neap	77.6264	Dec	0.57	5	1	0	0	0	0	0	0	0	1	0	0	0	0	0	0	1	1	0	1	0	1	0	0	0	0	0	0	0	0	0	0	0	0	0	0	0	0
21/02/2017	Bourake	7	Edge	Afternoon	Neap	76.4798	Dec	0.57	5	1	0	1	0	0	0	0	0	1	0	0	0	0	0	0	1	1	0	0	0	1	0	0	0	0	0	0	0	0	0	0	0	0	0	0	0	0
21/02/2017	Bourake	7	Edge	Afternoon	Neap	76.4798	Dec	0.57	6	1	0	0	1	0	0	0	0	0	0	0	0	0	0	0	1	1	0	1	0	1	0	0	0	0	1	0	0	0	0	0	0	0	0	0	0	0
21/02/2017	Bourake	7	Edge	Afternoon	Neap	76.4798	Dec	0.57	8	1	0	0	1	0	0	1	0	1	0	0	0	0	0	0	1	1	0	0	0	1	1	0	0	0	1	0	0	0	0	0	0	0	0	0	0	0
21/02/2017	Bourake	7	Edge	Afternoon	Neap	75.8893	Dec	0.57	6	1	0	1	0	0	0	0	0	0	0	0	0	0	1	0	1	1	0	0	0	0	0	0	0	0	1	0	0	0	0	0	0	0	0	0	0	1
21/02/2017	Bourake	7	Edge	Afternoon	Neap	75.8893	Dec	0.57	8	1	0	1	0	0	0	0	0	0	0	1	0	0	0	0	1	1	0	1	0	1	0	0	0	0	0	0	0	0	0	0	0	0	0	0	1	1
21/02/2017	Bourake	7	Edge	Afternoon	Neap	75.8893	Dec	0.57	7	1	0	1	1	0	0	0	0	0	0	0	0	0	0	0	1	1	0	1	0	1	0	0	0	0	0	0	0	0	0	0	0	0	0	0	1	0
21/02/2017	Bourake	7	Edge	Afternoon	Neap	74.1454	Dec	0.57	9	1	0	1	1	0	0	0	0	0	0	0	0	0	1	0	1	1	0	0	0	1	0	0	1	0	1	0	0	0	0	0	0	0	0	0	1	0
21/02/2017	Bourake	7	Edge	Afternoon	Neap	74.1454	Dec	0.57	6	1	0	0	0	0	0	0	0	1	0	1	0	0	0	0	0	0	0	0	0	1	1	1	0	1	0	0	0	0	0	0	0	0	0	0	0	0
21/02/2017	Bourake	7	Edge	Afternoon	Neap	74.1454	Dec	0.57	8	1	0	1	0	0	0	0	1	1	0	1	0	0	1	0	0	1	0	0	0	1	0	0	0	0	0	0	0	1	0	0	0	0	0	0	0	0
21/02/2017	Bourake	7	Edge	Afternoon	Neap	72.6074	Dec	0.57	7	1	0	1	0	0	0	0	0	0	0	1	0	0	0	0	1	1	0	1	0	1	0	0	0	0	0	0	0	0	0	0	0	0	0	0	0	1
21/02/2017	Bourake	7	Edge	Afternoon	Neap	72.6074	Dec	0.57	11	1	0	1	1	0	0	0	0	1	0	1	0	0	1	0	1	1	0	0	0	1	0	0	0	1	1	0	0	0	0	0	0	0	0	0	1	0
21/02/2017	Bourake	7	Edge	Afternoon	Neap	72.6074	Dec	0.57	9	1	0	0	0	0	0	0	0	1	0	1	0	0	0	0	1	1	0	0	0	1	0	0	1	0	1	1	0	1	0	0	0	0	0	0	0	0
21/02/2017	Bourake	7	Edge	Afternoon	Neap	70.939	Dec	0.57	10	1	0	0	1	0	0	0	0	1	0	1	0	0	0	0	1	1	0	0	0	1	0	0	0	0	1	0	0	1	0	0	0	0	0	0	1	1
21/02/2017	Bourake	8	Inside	Afternoon	Neap	38.3944	Inc	0.30	2	1	0	0	0	0	1	0	0	0	0	0	0	0	0	0	0	0	0	0	0	1	0	0	0	0	0	0	0	0	0	0	0	0	0	0	0	0
21/02/2017	Bourake	8	Inside	Afternoon	Neap	38.3944	Inc	0.30	4	1	0	0	0	0	1	0	0	0	0	0	0	0	0	0	0	0	0	0	0	1	0	0	0	0	1	0	1	0	0	0	0	0	0	0	0	0
21/02/2017	Bourake	8	Inside	Afternoon	Neap	38.3944	Inc	0.30	3	1	0	0	0	0	1	0	0	0	0	0	0	0	0	0	0	0	0	0	0	1	0	0	0	0	1	0	0	0	0	0	0	0	0	0	0	0
21/02/2017	Bourake	8	Inside	Afternoon	Neap	40.413	Inc	0.30	3	1	0	0	0	0	1	0	0	0	0	0	0	0	0	0	0	0	0	0	0	1	0	0	0	0	0	0	0	0	0	0	0	0	0	0	1	0
21/02/2017	Bourake	8	Inside	Afternoon	Neap	40.413	Inc	0.30	3	1	0	0	0	0	1	0	0	0	0	0	0	0	0	0	0	0	0	0	0	1	0	0	0	0	0	0	0	0	0	0	0	0	0	0	1	0
21/02/2017	Bourake	8	Inside	Afternoon	Neap	40.413	Inc	0.30	1	1	0	0	0	0	1	0	0	0	0	0	0	0	0	0	0	0	0	0	0	0	0	0	0	0	0	0	0	0	0	0	0	0	0	0	0	0
21/02/2017	Bourake	8	Inside	Afternoon	Neap	40.6395	Inc	0.30	2	1	0	0	0	0	1	0	0	0	0	0	0	0	0	0	0	0	0	0	0	1	0	0	0	0	0	0	0	0	0	0	0	0	0	0	0	0
21/02/2017	Bourake	8	Inside	Afternoon	Neap	40.6395	Inc	0.30	4	1	0	0	0	0	1	0	0	0	0	0	0	0	0	0	0	0	0	0	0	1	0	0	0	0	0	0	1	0	0	0	0	0	0	0	1	0
21/02/2017	Bourake	8	Inside	Afternoon	Neap	40.6395	Inc	0.30	4	1	0	0	0	0	1	0	0	0	0	0	0	0	0	0	0	1	0	0	0	1	0	0	0	0	1	0	0	0	0	0	0	0	0	0	0	0
21/02/2017	Bourake	8	Inside	Afternoon	Neap	40.9691	Inc	0.30	1	1	0	0	0	0	0	0	0	0	0	0	0	0	0	0	0	0	0	0	0	1	0	0	0	0	0	0	0	0	0	0	0	0	0	0	0	0
21/02/2017	Bourake	8	Inside	Afternoon	Neap	40.9691	Inc	0.30	3	1	0	0	0	0	1	0	0	0	0	0	0	0	0	0	0	1	0	0	0	0	0	0	0	0	1	0	0	0	0	0	0	0	0	0	0	0
21/02/2017	Bourake	8	Inside	Afternoon	Neap	40.9691	Inc	0.30	2	1	0	0	0	0	1	0	0	0	0	0	0	0	0	0	0	1	0	0	0	0	0	0	0	0	0	0	0	0	0	0	0	0	0	0	0	0
21/02/2017	Bourake	8	Inside	Afternoon	Neap	41.5115	Inc	0.30	1	1	0	0	0	0	1	0	0	0	0	0	0	0	0	0	0	0	0	0	0	0	0	0	0	0	0	0	0	0	0	0	0	0	0	0	0	0
21/02/2017	Bourake	8	Inside	Afternoon	Neap	41.5115	Inc	0.30	1	1	0	0	0	0	1	0	0	0	0	0	0	0	0	0	0	0	0	0	0	0	0	0	0	0	0	0	0	0	0	0	0	0	0	0	0	0
21/02/2017	Bourake	8	Inside	Afternoon	Neap	41.5115	Inc	0.30	2	1	0	0	0	0	1	0	0	0	0	0	0	0	0	0	0	1	0	0	0	0	0	0	0	0	0	0	0	0	0	0	0	0	0	0	0	0
21/02/2017	Bourake	8	Inside	Afternoon	Neap	42.0539	Inc	0.30	3	1	0	0	0	0	1	0	0	0	0	0	0	0	0	0	0	1	0	0	0	1	0	0	0	0	0	0	0	0	0	0	0	0	0	0	0	0
21/02/2017	Bourake	8	Inside	Afternoon	Neap	42.0539	Inc	0.30	3	1	0	0	0	0	1	0	0	0	0	0	0	0	0	0	0	1	0	0	0	1	0	0	0	0	0	0	0	0	0	0	0	0	0	0	0	0
21/02/2017	Bourake	8	Inside	Afternoon	Neap	42.0539	Inc	0.30	2	1	1	0	0	0	1	0	0	0	0	0	0	0	0	0	0	0	0	0	0	0	0	0	0	0	0	0	0	0	0	0	0	0	0	0	0	0
21/02/2017	Bourake	8	Inside	Afternoon	Neap	41.5596	Dec	0.57	2	1	0	0	0	0	1	0	0	0	0	0	0	0	0	0	0	0	0	0	0	0	0	0	0	1	0	0	0	0	0	0	0	0	0	0	0	0
21/02/2017	Bourake	8	Inside	Afternoon	Neap	41.5596	Dec	0.57	3	1	0	0	0	0	1	0	0	0	0	0	0	0	0	0	0	1	0	0	0	0	0	0	0	1	0	0	0	0	0	0	0	0	0	0	0	0
21/02/2017	Bourake	8	Inside	Afternoon	Neap	41.5596	Dec	0.57	2	1	0	0	0	0	1	0	0	0	0	0	0	0	0	0	0	0	0	0	0	0	0	0	0	1	0	0	0	0	0	0	0	0	0	0	0	0
21/02/2017	Bourake	8	Inside	Afternoon	Neap	41.4497	Dec	0.57	1	1	0	0	0	0	0	0	0	0	0	0	0	0	0	0	0	0	0	0	0	0	0	0	0	0	1	0	0	0	0	0	0	0	0	0	0	0
21/02/2017	Bourake	8	Inside	Afternoon	Neap	41.4497	Dec	0.57	4	1	0	0	0	0	1	0	0	0	0	0	0	0	0	0	0	1	0	0	0	0	0	0	0	0	1	0	0	0	0	0	0	0	0	0	1	0
21/02/2017	Bourake	8	Inside	Afternoon	Neap	41.4497	Dec	0.57	3	1	0	0	0	0	1	0	0	0	0	0	0	0	0	0	0	0	0	0	0	1	0	0	0	0	1	0	0	0	0	0	0	0	0	0	0	0
21/02/2017	Bourake	8	Inside	Afternoon	Neap	39.5616	Dec	0.57	2	1	0	0	0	0	0	0	0	0	0	0	0	0	0	0	0	0	0	0	0	1	0	0	0	0	1	0	0	0	0	0	0	0	0	0	0	0
21/02/2017	Bourake	8	Inside	Afternoon	Neap	39.5616	Dec	0.57	2	1	0	0	0	0	0	0	0	0	0	0	0	0	0	0	0	0	0	0	0	1	0	0	0	0	1	0	0	0	0	0	0	0	0	0	0	0
21/02/2017	Bourake	9	Edge	Afternoon	Neap	58.0379	Inc	0.30	2	1	0	0	0	0	0	1	0	0	0	0	0	0	0	0	0	0	0	1	0	0	0	0	0	0	0	0	0	0	0	0	0	0	0	0	0	0
21/02/2017	Bourake	9	Edge	Afternoon	Neap	58.0379	Inc	0.30	2	1	0	0	0	0	0	1	0	0	0	0	0	0	0	0	0	0	0	0	0	0	0	0	0	0	1	0	0	0	0	0	0	0	0	0	0	0
21/02/2017	Bourake	9	Edge	Afternoon	Neap	58.0379	Inc	0.30	2	1	0	0	0	0	0	1	0	0	0	0	0	0	0	0	0	0	0	0	0	0	0	0	0	0	1	0	0	0	0	0	0	0	0	0	0	0
21/02/2017	Bourake	9	Edge	Afternoon	Neap	58.0379	Inc	0.30	2	1	0	0	0	0	0	1	0	0	0	0	0	0	0	0	0	0	0	0	0	0	0	0	0	0	1	0	0	0	0	0	0	0	0	0	0	0
21/02/2017	Bourake	9	Edge	Afternoon	Neap	58.0379	Inc	0.30	2	1	0	0	0	0	0	1	0	0	0	0	0	0	0	0	0	0	0	0	0	0	0	0	0	0	1	0	0	0	0	0	0	0	0	0	0	0
21/02/2017	Bourake	9	Edge	Afternoon	Neap	59.26	Inc	0.30	3	1	0	0	0	0	0	1	0	0	0	0	0	0	0	0	0	0	0	1	0	0	0	0	0	0	1	0	0	0	0	0	0	0	0	0	0	0
21/02/2017	Bourake	9	Edge	Afternoon	Neap	59.26	Inc	0.30	1	1	0	0	0	0	0	1	0	0	0	0	0	0	0	0	0	0	0	0	0	0	0	0	0	0	0	0	0	0	0	0	0	0	0	0	0	0
21/02/2017	Bourake	9	Edge	Afternoon	Neap	59.26	Inc	0.30	3	1	0	0	0	0	0	1	0	0	0	0	0	0	0	0	0	0	0	1	0	0	0	0	0	0	1	0	0	0	0	0	0	0	0	0	0	0
21/02/2017	Bourake	9	Edge	Afternoon	Neap	59.514	Inc	0.30	2	1	0	0	0	0	0	1	0	0	0	0	0	0	0	0	0	0	0	0	0	0	0	0	0	0	1	0	0	0	0	0	0	0	0	0	0	0
21/02/2017	Bourake	9	Edge	Afternoon	Neap	59.514	Inc	0.30	2	1	0	0	0	0	0	1	0	0	0	0	0	0	0	0	0	0	0	0	0	0	0	0	0	0	1	0	0	0	0	0	0	0	0	0	0	0
21/02/2017	Bourake	9	Edge	Afternoon	Neap	59.514	Inc	0.30	3	1	0	0	0	0	0	1	0	0	0	0	0	0	0	0	0	0	0	1	0	0	0	0	0	0	1	0	0	0	0	0	0	0	0	0	0	0
21/02/2017	Bourake	9	Edge	Afternoon	Neap	59.2463	Dec	0.57	2	1	0	0	0	0	0	1	0	0	0	0	0	0	0	0	0	0	0	0	0	0	0	0	0	0	1	0	0	0	0	0	0	0	0	0	0	0
21/02/2017	Bourake	9	Edge	Afternoon	Neap	59.2463	Dec	0.57	1	1	0	0	0	0	0	0	0	0	0	0	0	0	0	0	0	0	0	0	0	0	0	0	0	0	1	0	0	0	0	0	0	0	0	0	0	0
21/02/2017	Bourake	9	Edge	Afternoon	Neap	59.2463	Dec	0.57	2	1	0	0	0	0	0	1	0	0	0	0	0	0	0	0	0	0	0	0	0	0	0	0	0	0	1	0	0	0	0	0	0	0	0	0	0	0
21/02/2017	Bourake	9	Edge	Afternoon	Neap	59.4454	Dec	0.57	2	1	0	0	0	0	0	1	0	0	0	0	0	0	0	0	0	0	0	0	0	0	0	0	0	0	1	0	0	0	0	0	0	0	0	0	0	0
21/02/2017	Bourake	9	Edge	Afternoon	Neap	59.4454	Dec	0.57	3	1	0	0	0	0	0	1	0	0	0	0	0	0	0	0	0	0	0	0	0	0	0	0	0	0	1	0	0	1	0	0	0	0	0	0	0	0
21/02/2017	Bourake	9	Edge	Afternoon	Neap	59.4454	Dec	0.57	2	1	0	0	0	0	0	1	0	0	0	0	0	0	0	0	0	0	0	0	0	0	0	0	0	0	1	0	0	0	0	0	0	0	0	0	0	0
21/02/2017	Bourake	9	Edge	Afternoon	Neap	57.3581	Dec	0.57	3	1	0	0	0	0	0	1	0	0	0	0	0	0	0	0	0	0	0	0	0	0	0	0	0	0	1	1	0	0	0	0	0	0	0	0	0	0
21/02/2017	Bourake	9	Edge	Afternoon	Neap	57.3581	Dec	0.57	2	1	0	0	0	0	0	1	0	0	0	0	0	0	0	0	0	0	0	0	0	0	0	0	0	0	0	1	0	0	0	0	0	0	0	0	0	0
21/02/2017	Bourake	9	Edge	Afternoon	Neap	57.3581	Dec	0.57	3	1	0	0	0	0	0	1	0	0	0	0	0	0	0	0	1	0	0	0	0	0	0	0	0	0	1	0	0	0	0	0	0	0	0	0	0	0
21/02/2017	Bourake	9	Edge	Afternoon	Neap	55.93	Dec	0.57	2	1	0	0	0	0	0	1	0	0	0	0	0	0	0	0	0	0	0	0	0	0	0	0	0	0	1	0	0	0	0	0	0	0	0	0	0	0
21/02/2017	Bourake	9	Edge	Afternoon	Neap	55.93	Dec	0.57	2	1	0	0	0	0	0	1	0	0	0	0	0	0	0	0	0	0	0	0	0	0	0	0	0	0	1	0	0	0	0	0	0	0	0	0	0	0
21/02/2017	Bourake	9	Edge	Afternoon	Neap	55.93	Dec	0.57	2	1	0	0	0	0	0	1	0	0	0	0	0	0	0	0	0	0	0	0	0	0	0	0	0	0	1	0	0	0	0	0	0	0	0	0	0	0
21/02/2017	Bourake	9	Edge	Afternoon	Neap	54.5362	Dec	0.57	2	1	0	0	0	0	0	1	0	0	0	0	0	0	0	0	0	0	0	0	0	0	0	0	0	0	1	0	0	0	0	0	0	0	0	0	0	0
21/02/2017	Bourake	9	Edge	Afternoon	Neap	54.5362	Dec	0.57	4	1	0	0	0	0	0	1	0	0	0	0	0	0	0	0	0	0	0	1	0	0	0	0	0	0	1	0	0	1	0	0	0	0	0	0	0	0
21/02/2017	Bourake	9	Edge	Afternoon	Neap	54.5362	Dec	0.57	2	1	0	0	0	0	0	1	0	0	0	0	0	0	0	0	0	0	0	0	0	0	0	0	0	0	1	0	0	0	0	0	0	0	0	0	0	0
21/02/2017	Bourake	9	Edge	Afternoon	Neap	52.6893	Dec	0.57	2	1	0	0	0	0	0	1	0	0	0	0	0	0	0	0	0	0	0	0	0	0	0	0	0	0	1	0	0	0	0	0	0	0	0	0	0	0
21/02/2017	Bourake	9	Edge	Afternoon	Neap	52.6893	Dec	0.57	2	1	0	0	0	0	0	1	0	0	0	0	0	0	0	0	0	0	0	0	0	0	0	0	0	0	1	0	0	0	0	0	0	0	0	0	0	0
21/02/2017	Bourake	9	Edge	Afternoon	Neap	52.6893	Dec	0.57	2	1	0	0	0	0	0	1	0	0	0	0	0	0	0	0	0	0	0	0	0	0	0	0	0	0	1	0	0	0	0	0	0	0	0	0	0	0
21/02/2017	Bourake	9	Edge	Afternoon	Neap	50.3205	Dec	0.57	3	1	0	0	0	0	0	1	0	0	0	0	0	0	0	0	0	0	0	0	0	0	0	0	0	0	1	0	0	0	0	0	0	0	0	0	1	0
2017-02-22	Bourake	1	Edge	Morning	Neap	67.6502	Dec	0.44	0	0	0	0	0	0	0	0	0	0	0	0	0	0	0	0	0	0	0	0	0	0	0	0	0	0	0	0	0	0	0	0	0	0	0	0	0	0
2017-02-22	Bourake	1	Edge	Morning	Neap	67.6502	Dec	0.44	2	1	0	0	0	0	0	0	0	0	0	0	0	0	0	0	1	0	0	1	0	0	0	0	0	0	0	0	0	0	0	0	0	0	0	0	0	0
2017-02-22	Bourake	1	Edge	Morning	Neap	67.6502	Dec	0.44	3	1	0	1	0	0	0	0	0	0	0	0	0	0	0	0	1	0	0	1	0	0	0	0	0	0	0	0	0	0	0	0	0	0	0	0	0	0
2017-02-22	Bourake	1	Edge	Morning	Neap	67.6364	Dec	0.44	4	1	0	0	0	0	0	0	0	0	0	0	0	0	0	0	1	0	0	1	0	0	0	0	0	1	0	1	0	0	0	0	0	0	0	0	0	0
2017-02-22	Bourake	1	Edge	Morning	Neap	67.6364	Dec	0.44	1	1	0	0	0	0	0	0	0	0	0	0	0	0	0	0	1	0	0	0	0	0	0	0	0	0	0	0	0	0	0	0	0	0	0	0	0	0
2017-02-22	Bourake	1	Edge	Morning	Neap	67.6364	Dec	0.44	4	1	0	1	0	0	0	0	0	0	0	0	0	0	0	0	0	1	0	0	0	0	0	0	0	1	0	0	0	1	0	0	0	0	0	0	0	0
2017-02-22	Bourake	1	Edge	Morning	Neap	67.1696	Dec	0.44	1	1	0	0	0	0	0	0	0	0	0	0	0	0	0	0	0	0	0	1	0	0	0	0	0	0	0	0	0	0	0	0	0	0	0	0	0	0
2017-02-22	Bourake	1	Edge	Morning	Neap	67.1696	Dec	0.44	1	1	0	0	0	0	0	0	0	0	0	0	0	0	0	0	1	0	0	0	0	0	0	0	0	0	0	0	0	0	0	0	0	0	0	0	0	0
2017-02-22	Bourake	1	Edge	Morning	Neap	67.1696	Dec	0.44	2	1	0	0	0	0	0	0	0	0	0	0	0	0	1	0	0	0	0	0	0	0	0	0	0	0	0	0	0	0	0	0	0	0	0	0	0	1
2017-02-22	Bourake	1	Edge	Morning	Neap	66.4624	Dec	0.44	2	1	0	0	0	0	0	0	0	0	0	0	0	0	0	0	1	0	0	1	0	0	0	0	0	0	0	0	0	0	0	0	0	0	0	0	0	0
2017-02-22	Bourake	1	Edge	Morning	Neap	66.4624	Dec	0.44	1	1	0	0	0	0	0	0	0	0	0	0	0	0	0	0	0	0	0	0	0	0	0	0	0	0	0	1	0	0	0	0	0	0	0	0	0	0
2017-02-22	Bourake	1	Edge	Morning	Neap	66.4624	Dec	0.44	0	0	0	0	0	0	0	0	0	0	0	0	0	0	0	0	0	0	0	0	0	0	0	0	0	0	0	0	0	0	0	0	0	0	0	0	0	0
2017-02-22	Bourake	1	Edge	Morning	Neap	64.8283	Dec	0.44	0	0	0	0	0	0	0	0	0	0	0	0	0	0	0	0	0	0	0	0	0	0	0	0	0	0	0	0	0	0	0	0	0	0	0	0	0	0
2017-02-22	Bourake	1	Edge	Morning	Neap	64.8283	Dec	0.44	0	0	0	0	0	0	0	0	0	0	0	0	0	0	0	0	0	0	0	0	0	0	0	0	0	0	0	0	0	0	0	0	0	0	0	0	0	0
2017-02-22	Bourake	1	Edge	Morning	Neap	64.8283	Dec	0.44	0	0	0	0	0	0	0	0	0	0	0	0	0	0	0	0	0	0	0	0	0	0	0	0	0	0	0	0	0	0	0	0	0	0	0	0	0	0
2017-02-22	Bourake	1	Edge	Morning	Neap	63.4139	Dec	0.44	0	0	0	0	0	0	0	0	0	0	0	0	0	0	0	0	0	0	0	0	0	0	0	0	0	0	0	0	0	0	0	0	0	0	0	0	0	0
2017-02-22	Bourake	1	Edge	Morning	Neap	63.4139	Dec	0.44	2	1	0	0	0	0	0	0	0	0	0	0	0	0	0	0	0	0	0	1	0	0	0	0	0	0	0	1	0	0	0	0	0	0	0	0	0	0
2017-02-22	Bourake	1	Edge	Morning	Neap	63.4139	Dec	0.44	0	0	0	0	0	0	0	0	0	0	0	0	0	0	0	0	0	0	0	0	0	0	0	0	0	0	0	0	0	0	0	0	0	0	0	0	0	0
2017-02-22	Bourake	1	Edge	Morning	Neap	60.4684	Dec	0.44	1	1	0	0	0	0	0	0	1	0	0	0	0	0	0	0	0	0	0	0	0	0	0	0	0	0	0	0	0	0	0	0	0	0	0	0	0	0
2017-02-22	Bourake	1	Edge	Morning	Neap	60.4684	Dec	0.44	1	1	0	0	0	0	0	0	0	0	0	0	0	0	0	0	1	0	0	0	0	0	0	0	0	0	0	0	0	0	0	0	0	0	0	0	0	0
2017-02-22	Bourake	1	Edge	Morning	Neap	60.4684	Dec	0.44	0	0	0	0	0	0	0	0	0	0	0	0	0	0	0	0	0	0	0	0	0	0	0	0	0	0	0	0	0	0	0	0	0	0	0	0	0	0
2017-02-22	Bourake	1	Edge	Morning	Neap	58.6215	Dec	0.44	2	1	0	0	0	0	0	0	0	0	0	0	0	0	0	0	0	0	0	1	0	0	0	0	0	0	0	0	0	1	0	0	0	0	0	0	0	0
2017-02-22	Bourake	1	Edge	Morning	Neap	58.6215	Dec	0.44	1	1	0	0	0	0	0	0	0	0	0	0	0	0	0	0	0	0	0	0	0	0	0	0	0	1	0	0	0	0	0	0	0	0	0	0	0	0
2017-02-22	Bourake	1	Edge	Morning	Neap	58.6215	Dec	0.44	3	1	0	0	0	0	0	0	0	0	0	0	0	0	0	0	1	0	0	1	0	0	0	0	0	0	0	0	0	0	0	0	0	0	1	0	0	0
2017-02-22	Bourake	1	Edge	Morning	Neap	56.1223	Dec	0.44	2	1	0	0	0	0	0	0	0	0	0	0	0	0	0	0	0	0	0	0	0	0	0	0	0	0	0	0	0	1	0	0	0	0	0	0	1	0
2017-02-22	Bourake	1	Edge	Morning	Neap	56.1223	Dec	0.44	0	0	0	0	0	0	0	0	0	0	0	0	0	0	0	0	0	0	0	0	0	0	0	0	0	0	0	0	0	0	0	0	0	0	0	0	0	0
2017-02-22	Bourake	1	Edge	Morning	Neap	56.1223	Dec	0.44	1	1	0	0	0	0	0	0	0	0	0	0	0	0	0	0	0	0	0	0	0	0	0	0	0	0	0	0	0	0	0	0	0	0	0	0	0	1
2017-02-22	Bourake	1	Edge	Morning	Neap	52.0301	Dec	0.44	1	1	0	1	0	0	0	0	0	0	0	0	0	0	0	0	0	0	0	0	0	0	0	0	0	0	0	0	0	0	0	0	0	0	0	0	0	0
2017-02-22	Bourake	1	Edge	Afternoon	Neap	34.1993	Inc	0.35	0	0	0	0	0	0	0	0	0	0	0	0	0	0	0	0	0	0	0	0	0	0	0	0	0	0	0	0	0	0	0	0	0	0	0	0	0	0
2017-02-22	Bourake	1	Edge	Afternoon	Neap	35.7304	Inc	0.35	1	1	0	0	0	0	0	0	0	0	0	0	0	0	0	0	1	0	0	0	0	0	0	0	0	0	0	0	0	0	0	0	0	0	0	0	0	0
2017-02-22	Bourake	1	Edge	Afternoon	Neap	35.7304	Inc	0.35	1	1	0	0	0	0	0	0	0	0	0	0	0	0	0	0	0	0	0	0	0	0	0	0	0	0	1	0	0	0	0	0	0	0	0	0	0	0
2017-02-22	Bourake	2	Inside	Morning	Neap	50.1214	Dec	0.44	1	1	0	0	0	0	1	0	0	0	0	0	0	0	0	0	0	0	0	0	0	0	0	0	0	0	0	0	0	0	0	0	0	0	0	0	0	0
2017-02-22	Bourake	2	Inside	Morning	Neap	50.1214	Dec	0.44	2	1	0	0	0	0	1	0	0	0	0	0	0	0	0	0	0	0	0	0	0	0	0	0	0	0	0	0	0	0	0	0	0	0	0	0	1	0
2017-02-22	Bourake	2	Inside	Morning	Neap	49.7644	Dec	0.44	2	1	0	0	0	0	1	0	0	0	0	0	0	0	0	0	0	1	0	0	0	0	0	0	0	0	0	0	0	0	0	0	0	0	0	0	0	0
2017-02-22	Bourake	2	Inside	Morning	Neap	49.7644	Dec	0.44	3	1	0	0	0	0	1	0	0	0	0	0	0	0	0	0	0	1	0	0	0	0	0	0	0	0	0	0	0	0	0	0	0	0	0	0	1	0
2017-02-22	Bourake	2	Inside	Morning	Neap	49.7644	Dec	0.44	1	1	0	0	0	0	0	0	0	0	0	0	0	0	0	0	0	0	0	0	0	0	0	0	0	0	0	0	0	0	1	0	0	0	0	0	0	0
2017-02-22	Bourake	2	Inside	Morning	Neap	49.6271	Dec	0.44	2	1	0	0	0	0	1	0	0	0	0	0	0	0	0	0	0	0	0	0	0	1	0	0	0	0	0	0	0	0	0	0	0	0	0	0	0	0
2017-02-22	Bourake	2	Inside	Morning	Neap	49.6271	Dec	0.44	1	1	0	0	0	0	1	0	0	0	0	0	0	0	0	0	0	0	0	0	0	0	0	0	0	0	0	0	0	0	0	0	0	0	0	0	0	0
2017-02-22	Bourake	2	Inside	Morning	Neap	49.6271	Dec	0.44	2	1	0	0	0	0	1	0	0	0	0	0	0	0	0	0	0	0	0	0	0	0	0	0	0	0	0	0	0	0	1	0	0	0	0	0	0	0
2017-02-22	Bourake	2	Inside	Morning	Neap	48.3706	Dec	0.44	1	1	0	0	0	0	1	0	0	0	0	0	0	0	0	0	0	0	0	0	0	0	0	0	0	0	0	0	0	0	0	0	0	0	0	0	0	0
2017-02-22	Bourake	2	Inside	Morning	Neap	48.3706	Dec	0.44	2	1	0	0	0	0	1	0	0	0	0	0	0	0	0	0	1	0	0	0	0	0	0	0	0	0	0	0	0	0	0	0	0	0	0	0	0	0
2017-02-22	Bourake	2	Inside	Morning	Neap	48.3706	Dec	0.44	2	1	0	0	0	0	1	0	0	0	0	0	0	0	0	0	0	0	0	0	0	1	0	0	0	0	0	0	0	0	0	0	0	0	0	0	0	0
2017-02-22	Bourake	2	Inside	Morning	Neap	46.6472	Dec	0.44	3	1	0	0	0	0	1	0	0	1	0	0	0	0	0	0	0	0	0	0	0	0	0	0	0	0	0	0	0	0	1	0	0	0	0	0	0	0
2017-02-22	Bourake	2	Inside	Morning	Neap	46.6472	Dec	0.44	1	1	0	0	0	0	1	0	0	0	0	0	0	0	0	0	0	0	0	0	0	0	0	0	0	0	0	0	0	0	0	0	0	0	0	0	0	0
2017-02-22	Bourake	2	Inside	Morning	Neap	46.6472	Dec	0.44	1	1	0	0	0	0	1	0	0	0	0	0	0	0	0	0	0	0	0	0	0	0	0	0	0	0	0	0	0	0	0	0	0	0	0	0	0	0
2017-02-22	Bourake	2	Inside	Morning	Neap	45.4388	Dec	0.44	1	1	0	0	0	0	1	0	0	0	0	0	0	0	0	0	0	0	0	0	0	0	0	0	0	0	0	0	0	0	0	0	0	0	0	0	0	0
2017-02-22	Bourake	2	Inside	Morning	Neap	45.4388	Dec	0.44	1	1	0	0	0	1	0	0	0	0	0	0	0	0	0	0	0	0	0	0	0	0	0	0	0	0	0	0	0	0	0	0	0	0	0	0	0	0
2017-02-22	Bourake	2	Inside	Morning	Neap	45.4388	Dec	0.44	4	1	0	0	0	0	1	0	0	0	0	0	0	0	0	0	0	1	0	0	0	1	1	0	0	0	0	0	0	0	0	0	0	0	0	0	0	0
2017-02-22	Bourake	2	Inside	Morning	Neap	43.0838	Dec	0.44	1	1	0	0	0	0	1	0	0	0	0	0	0	0	0	0	0	0	0	0	0	0	0	0	0	0	0	0	0	0	0	0	0	0	0	0	0	0
2017-02-22	Bourake	2	Inside	Morning	Neap	43.0838	Dec	0.44	0	0	0	0	0	0	0	0	0	0	0	0	0	0	0	0	0	0	0	0	0	0	0	0	0	0	0	0	0	0	0	0	0	0	0	0	0	0
2017-02-22	Bourake	2	Inside	Morning	Neap	43.0838	Dec	0.44	0	0	0	0	0	0	0	0	0	0	0	0	0	0	0	0	0	0	0	0	0	0	0	0	0	0	0	0	0	0	0	0	0	0	0	0	0	0
2017-02-22	Bourake	2	Inside	Morning	Neap	41.4429	Dec	0.44	0	0	0	0	0	0	0	0	0	0	0	0	0	0	0	0	0	0	0	0	0	0	0	0	0	0	0	0	0	0	0	0	0	0	0	0	0	0
2017-02-22	Bourake	2	Inside	Morning	Neap	41.4429	Dec	0.44	0	0	0	0	0	0	0	0	0	0	0	0	0	0	0	0	0	0	0	0	0	0	0	0	0	0	0	0	0	0	0	0	0	0	0	0	0	0
2017-02-22	Bourake	2	Inside	Morning	Neap	41.4429	Dec	0.44	1	1	0	0	0	0	1	0	0	0	0	0	0	0	0	0	0	0	0	0	0	0	0	0	0	0	0	0	0	0	0	0	0	0	0	0	0	0
2017-02-22	Bourake	2	Inside	Afternoon	Neap	18.799	Inc	0.35	1	1	0	0	0	0	1	0	0	0	0	0	0	0	0	0	0	0	0	0	0	0	0	0	0	0	0	0	0	0	0	0	0	0	0	0	0	0
2017-02-22	Bourake	2	Inside	Afternoon	Neap	18.799	Inc	0.35	1	1	0	0	0	0	1	0	0	0	0	0	0	0	0	0	0	0	0	0	0	0	0	0	0	0	0	0	0	0	0	0	0	0	0	0	0	0
2017-02-22	Bourake	2	Inside	Afternoon	Neap	18.799	Inc	0.35	1	1	0	0	0	0	1	0	0	0	0	0	0	0	0	0	0	0	0	0	0	0	0	0	0	0	0	0	0	0	0	0	0	0	0	0	0	0
2017-02-22	Bourake	2	Inside	Afternoon	Neap	21.3531	Inc	0.35	4	1	0	0	0	0	1	0	0	0	0	0	0	0	0	0	1	1	0	0	0	0	0	1	0	0	0	0	0	0	0	0	0	0	0	0	0	0
2017-02-22	Bourake	2	Inside	Afternoon	Neap	21.3531	Inc	0.35	1	1	0	0	0	0	1	0	0	0	0	0	0	0	0	0	0	0	0	0	0	0	0	0	0	0	0	0	0	0	0	0	0	0	0	0	0	0
2017-02-22	Bourake	2	Inside	Afternoon	Neap	21.3531	Inc	0.35	0	0	0	0	0	0	0	0	0	0	0	0	0	0	0	0	0	0	0	0	0	0	0	0	0	0	0	0	0	0	0	0	0	0	0	0	0	0
2017-02-22	Bourake	2	Inside	Afternoon	Neap	23.6669	Inc	0.35	2	1	0	0	0	0	1	0	0	0	0	0	0	0	0	0	0	0	0	0	0	0	0	0	0	0	0	0	0	0	0	0	0	0	0	0	1	0
2017-02-22	Bourake	2	Inside	Afternoon	Neap	23.6669	Inc	0.35	1	1	0	0	0	0	1	0	0	0	0	0	0	0	0	0	0	0	0	0	0	0	0	0	0	0	0	0	0	0	0	0	0	0	0	0	0	0
2017-02-22	Bourake	2	Inside	Afternoon	Neap	23.6669	Inc	0.35	2	1	0	0	0	0	1	0	0	0	0	0	0	0	0	0	0	0	0	0	0	0	0	0	1	0	0	0	0	0	0	0	0	0	0	0	0	0
2017-02-22	Bourake	2	Inside	Afternoon	Neap	25.4383	Inc	0.35	0	0	0	0	0	0	0	0	0	0	0	0	0	0	0	0	0	0	0	0	0	0	0	0	0	0	0	0	0	0	0	0	0	0	0	0	0	0
2017-02-22	Bourake	2	Inside	Afternoon	Neap	25.4383	Inc	0.35	1	1	0	0	0	0	1	0	0	0	0	0	0	0	0	0	0	0	0	0	0	0	0	0	0	0	0	0	0	0	0	0	0	0	0	0	0	0
2017-02-22	Bourake	2	Inside	Afternoon	Neap	25.4383	Inc	0.35	0	0	0	0	0	0	0	0	0	0	0	0	0	0	0	0	0	0	0	0	0	0	0	0	0	0	0	0	0	0	0	0	0	0	0	0	0	0
2017-02-22	Bourake	2	Inside	Afternoon	Neap	27.6766	Inc	0.35	1	1	0	0	0	0	1	0	0	0	0	0	0	0	0	0	0	0	0	0	0	0	0	0	0	0	0	0	0	0	0	0	0	0	0	0	0	0
2017-02-22	Bourake	2	Inside	Afternoon	Neap	27.6766	Inc	0.35	0	0	0	0	0	0	0	0	0	0	0	0	0	0	0	0	0	0	0	0	0	0	0	0	0	0	0	0	0	0	0	0	0	0	0	0	0	0
2017-02-22	Bourake	2	Inside	Afternoon	Neap	27.6766	Inc	0.35	1	1	0	0	0	0	0	0	0	0	0	0	0	0	0	0	1	0	0	0	0	0	0	0	0	0	0	0	0	0	0	0	0	0	0	0	0	0
2017-02-22	Bourake	2	Inside	Afternoon	Neap	29.8463	Inc	0.35	2	1	0	0	0	0	0	0	0	0	0	0	0	0	0	0	0	0	0	0	0	0	0	0	1	0	0	0	0	0	0	0	0	0	0	0	1	0
2017-02-22	Bourake	2	Inside	Afternoon	Neap	29.8463	Inc	0.35	1	1	0	0	0	0	1	0	0	0	0	0	0	0	0	0	0	0	0	0	0	0	0	0	0	0	0	0	0	0	0	0	0	0	0	0	0	0
2017-02-22	Bourake	2	Inside	Afternoon	Neap	29.8463	Inc	0.35	0	0	0	0	0	0	0	0	0	0	0	0	0	0	0	0	0	0	0	0	0	0	0	0	0	0	0	0	0	0	0	0	0	0	0	0	0	0
2017-02-22	Bourake	2	Inside	Afternoon	Neap	32.2356	Inc	0.35	0	0	0	0	0	0	0	0	0	0	0	0	0	0	0	0	0	0	0	0	0	0	0	0	0	0	0	0	0	0	0	0	0	0	0	0	0	0
2017-02-22	Bourake	2	Inside	Afternoon	Neap	32.2356	Inc	0.35	1	1	0	0	0	0	1	0	0	0	0	0	0	0	0	0	0	0	0	0	0	0	0	0	0	0	0	0	0	0	0	0	0	0	0	0	0	0
2017-02-22	Bourake	2	Inside	Afternoon	Neap	32.2356	Inc	0.35	1	1	0	0	0	0	0	0	0	0	0	0	0	0	0	0	1	0	0	0	0	0	0	0	0	0	0	0	0	0	0	0	0	0	0	0	0	0
2017-02-22	Bourake	2	Inside	Afternoon	Neap	34.0208	Inc	0.35	0	0	0	0	0	0	0	0	0	0	0	0	0	0	0	0	0	0	0	0	0	0	0	0	0	0	0	0	0	0	0	0	0	0	0	0	0	0
2017-02-22	Bourake	2	Inside	Afternoon	Neap	34.0208	Inc	0.35	0	0	0	0	0	0	0	0	0	0	0	0	0	0	0	0	0	0	0	0	0	0	0	0	0	0	0	0	0	0	0	0	0	0	0	0	0	0
2017-02-22	Bourake	2	Inside	Afternoon	Neap	34.0208	Inc	0.35	2	1	0	0	0	0	0	0	0	0	0	0	0	0	0	0	1	0	0	0	0	0	1	0	0	0	0	0	0	0	0	0	0	0	0	0	0	0
2017-02-22	Bourake	2	Inside	Afternoon	Neap	36.5818	Inc	0.35	2	1	0	0	0	0	0	0	0	0	0	0	0	0	0	0	1	0	0	0	0	0	0	0	1	0	0	0	0	0	0	0	0	0	0	0	0	0
2017-02-22	Bourake	2	Inside	Afternoon	Neap	36.5818	Inc	0.35	1	1	0	0	0	0	0	0	0	0	0	0	0	0	0	0	0	0	0	0	0	0	0	0	1	0	0	0	0	0	0	0	0	0	0	0	0	0
2017-02-22	Bourake	2	Inside	Afternoon	Neap	36.5818	Inc	0.35	0	0	0	0	0	0	0	0	0	0	0	0	0	0	0	0	0	0	0	0	0	0	0	0	0	0	0	0	0	0	0	0	0	0	0	0	0	0
2017-02-22	Bourake	2	Inside	Afternoon	Neap	38.2571	Inc	0.35	1	1	0	0	0	0	1	0	0	0	0	0	0	0	0	0	0	0	0	0	0	0	0	0	0	0	0	0	0	0	0	0	0	0	0	0	0	0
2017-02-22	Bourake	3	Edge	Morning	Neap	86.8611	Dec	0.44	8	1	0	1	0	0	0	0	0	1	0	1	0	0	0	0	0	0	1	0	0	1	0	0	0	1	0	0	0	1	0	0	0	0	0	0	1	0
2017-02-22	Bourake	3	Edge	Morning	Neap	86.8611	Dec	0.44	10	1	0	0	0	0	0	0	0	1	0	1	0	0	0	0	0	0	1	1	0	1	0	1	0	1	0	1	0	0	0	0	0	0	1	0	0	1
2017-02-22	Bourake	3	Edge	Morning	Neap	86.8611	Dec	0.44	8	1	0	1	0	0	0	0	0	0	0	0	0	0	0	0	0	0	0	0	0	1	0	1	0	1	0	1	0	1	0	1	0	0	1	0	0	0
2017-02-22	Bourake	3	Edge	Morning	Neap	86.4629	Dec	0.44	6	1	0	1	0	0	0	0	0	1	0	1	0	0	0	0	0	0	1	0	0	1	0	0	0	1	0	0	0	0	0	0	0	0	0	0	0	0
2017-02-22	Bourake	3	Edge	Morning	Neap	86.4629	Dec	0.44	8	1	0	1	0	0	0	0	1	0	0	1	0	0	0	0	0	1	1	0	0	1	0	0	0	1	0	0	0	0	0	0	0	0	1	0	0	0
2017-02-22	Bourake	3	Edge	Morning	Neap	86.4629	Dec	0.44	1	1	0	0	0	0	0	0	0	0	0	0	0	0	0	0	0	0	0	0	0	0	0	0	0	1	0	0	0	0	0	0	0	0	0	0	0	0
2017-02-22	Bourake	3	Edge	Morning	Neap	84.6503	Dec	0.44	4	1	0	1	0	0	0	0	0	0	0	0	0	0	0	0	0	0	1	0	0	0	0	0	0	1	0	0	0	0	0	1	0	0	0	0	0	0
2017-02-22	Bourake	3	Edge	Morning	Neap	84.6503	Dec	0.44	4	1	0	1	0	0	0	0	0	1	0	0	0	0	1	0	0	0	0	0	0	0	0	1	0	0	0	0	0	0	0	0	0	0	0	0	0	0
2017-02-22	Bourake	3	Edge	Morning	Neap	84.6503	Dec	0.44	7	1	0	0	0	0	0	0	0	0	0	0	0	0	1	0	0	0	1	1	0	1	0	0	0	0	0	1	0	0	1	1	0	0	0	0	0	0
2017-02-22	Bourake	3	Edge	Morning	Neap	83.586	Dec	0.44	6	1	0	1	0	0	0	0	0	0	0	0	1	0	1	0	0	0	1	0	0	1	0	1	0	0	0	0	0	0	0	0	0	0	0	0	0	0
2017-02-22	Bourake	3	Edge	Morning	Neap	83.586	Dec	0.44	6	1	0	1	0	0	0	0	0	0	0	0	1	0	0	0	0	0	0	0	0	1	0	1	0	1	0	0	0	0	0	0	0	0	0	0	1	0
2017-02-22	Bourake	3	Edge	Morning	Neap	83.586	Dec	0.44	7	1	0	1	0	0	0	0	1	1	0	0	1	0	1	0	0	0	1	0	0	1	0	0	0	0	0	0	0	0	0	0	0	0	0	0	0	0
2017-02-22	Bourake	3	Edge	Morning	Neap	81.1898	Dec	0.44	11	1	0	1	0	0	0	0	1	1	0	0	1	0	1	0	0	0	1	0	0	1	0	0	0	1	0	0	0	0	0	1	0	0	1	0	1	0
2017-02-22	Bourake	3	Edge	Morning	Neap	81.1898	Dec	0.44	9	1	0	1	0	0	0	0	0	1	0	0	1	0	0	0	0	0	1	0	0	1	0	0	0	1	0	0	0	0	0	1	0	0	1	1	0	0
2017-02-22	Bourake	3	Edge	Morning	Neap	81.1898	Dec	0.44	5	1	0	1	0	0	0	0	0	0	0	0	0	0	0	0	0	0	1	0	0	0	0	0	0	0	0	1	0	0	0	0	0	0	0	1	1	0
2017-02-22	Bourake	3	Edge	Morning	Neap	79.7136	Dec	0.44	7	1	0	1	0	0	0	0	0	0	0	1	0	0	1	0	0	0	1	1	1	1	0	0	0	0	0	0	0	0	0	0	0	0	0	0	0	0
2017-02-22	Bourake	3	Edge	Morning	Neap	79.7136	Dec	0.44	7	1	0	1	0	0	0	0	0	0	0	1	0	0	0	0	0	0	1	0	0	1	0	1	0	1	0	0	0	0	0	0	0	0	1	0	0	0
2017-02-22	Bourake	3	Edge	Morning	Neap	79.7136	Dec	0.44	6	1	0	0	0	0	0	0	0	0	0	1	0	0	0	0	0	0	0	0	0	1	1	1	0	1	0	0	0	0	0	0	0	0	1	0	0	0
2017-02-22	Bourake	3	Edge	Morning	Neap	77.647	Dec	0.44	5	1	0	1	0	0	0	0	1	0	0	0	0	0	0	0	0	0	1	0	0	0	0	0	0	0	0	0	0	0	0	0	0	0	1	1	0	0
2017-02-22	Bourake	3	Edge	Morning	Neap	77.647	Dec	0.44	7	1	0	1	0	0	0	0	0	0	0	1	1	0	0	0	0	0	1	0	0	1	0	1	0	0	0	0	0	0	0	0	0	0	1	0	0	0
2017-02-22	Bourake	3	Edge	Morning	Neap	77.647	Dec	0.44	6	1	0	0	0	0	0	0	0	0	0	0	1	0	0	0	0	0	1	1	0	0	1	0	0	1	0	1	0	0	0	0	0	0	0	0	0	0
2017-02-22	Bourake	3	Edge	Morning	Neap	74.8526	Dec	0.44	7	1	0	1	0	0	0	0	1	0	0	0	0	0	1	0	0	0	0	0	0	1	0	1	0	0	0	0	0	0	0	0	0	0	1	0	0	1
2017-02-22	Bourake	3	Edge	Morning	Neap	74.8526	Dec	0.44	8	1	0	1	0	0	0	0	1	0	0	0	1	0	0	0	0	0	1	0	0	1	0	1	0	0	0	0	0	0	0	0	0	0	1	0	1	0
2017-02-22	Bourake	3	Edge	Morning	Neap	74.8526	Dec	0.44	6	1	0	1	0	0	0	0	0	1	0	1	0	0	1	0	0	0	0	0	0	0	0	1	0	0	0	0	0	0	0	0	0	0	1	0	0	0
2017-02-22	Bourake	3	Edge	Morning	Neap	72.779	Dec	0.44	9	1	0	0	0	0	0	0	0	0	0	1	0	0	0	0	0	0	0	0	0	1	1	1	0	0	0	1	0	0	0	1	0	0	1	1	1	0
2017-02-22	Bourake	3	Edge	Morning	Neap	72.779	Dec	0.44	3	1	0	0	0	0	0	0	0	0	0	1	0	0	0	0	0	0	0	0	0	1	0	1	0	0	0	0	0	0	0	0	0	0	0	0	0	0
2017-02-22	Bourake	3	Edge	Morning	Neap	72.779	Dec	0.44	6	1	0	1	0	0	0	0	0	0	0	1	0	0	1	0	0	0	0	0	0	1	0	1	0	0	0	0	0	1	0	0	0	0	0	0	0	0
2017-02-22	Bourake	3	Edge	Afternoon	Neap	55.4494	Inc	0.35	2	1	1	0	0	0	0	0	0	0	0	0	0	0	0	0	0	0	0	0	0	1	0	0	0	0	0	0	0	0	0	0	0	0	0	0	0	0
2017-02-22	Bourake	3	Edge	Afternoon	Neap	57.7289	Inc	0.35	5	1	1	0	0	0	0	0	0	0	0	0	0	0	0	0	0	0	0	1	0	1	0	1	0	0	1	0	0	0	0	0	0	0	0	0	0	0
2017-02-22	Bourake	3	Edge	Afternoon	Neap	57.7289	Inc	0.35	7	1	0	1	0	0	0	0	0	0	0	0	0	0	0	0	0	0	0	1	0	1	0	1	0	1	1	1	0	0	0	0	0	0	0	0	0	0
2017-02-22	Bourake	3	Edge	Afternoon	Neap	57.7289	Inc	0.35	4	1	0	0	0	0	0	0	0	1	0	0	0	0	0	0	0	0	0	0	0	1	0	1	0	0	1	0	0	0	0	0	0	0	0	0	0	0
2017-02-22	Bourake	3	Edge	Afternoon	Neap	59.5278	Inc	0.35	3	1	0	0	0	0	0	0	0	0	0	0	0	0	0	0	0	0	0	0	0	1	0	0	0	0	1	0	0	0	0	0	0	0	0	0	1	0
2017-02-22	Bourake	3	Edge	Afternoon	Neap	59.5278	Inc	0.35	2	1	0	0	0	0	0	0	0	0	0	0	0	0	0	0	0	0	0	1	0	0	0	0	0	0	1	0	0	0	0	0	0	0	0	0	0	0
2017-02-22	Bourake	3	Edge	Afternoon	Neap	59.5278	Inc	0.35	11	1	0	1	0	0	0	0	0	1	0	1	0	0	0	0	1	0	0	1	0	1	0	1	0	1	1	0	0	1	0	0	0	0	0	0	1	0
2017-02-22	Bourake	3	Edge	Afternoon	Neap	61.7386	Inc	0.35	3	1	0	0	0	0	0	0	0	0	0	0	0	0	0	0	0	0	0	0	0	1	0	1	0	0	1	0	0	0	0	0	0	0	0	0	0	0
2017-02-22	Bourake	3	Edge	Afternoon	Neap	61.7386	Inc	0.35	6	1	0	0	0	0	0	0	1	0	0	0	0	0	0	0	0	0	0	1	0	0	0	1	0	1	1	0	0	0	0	0	0	0	0	0	1	0
2017-02-22	Bourake	3	Edge	Afternoon	Neap	61.7386	Inc	0.35	6	1	0	0	0	0	0	0	0	1	1	0	0	0	0	0	0	0	0	1	0	1	0	1	0	1	0	0	0	0	0	0	0	0	0	0	0	0
2017-02-22	Bourake	3	Edge	Afternoon	Neap	63.9357	Inc	0.35	9	1	1	0	0	0	0	0	0	1	1	0	0	0	0	0	0	0	0	1	0	0	0	1	0	1	1	0	0	1	0	0	0	0	0	0	1	0
2017-02-22	Bourake	3	Edge	Afternoon	Neap	63.9357	Inc	0.35	6	1	0	1	0	0	0	0	0	0	0	0	0	0	0	0	0	0	0	1	0	1	0	1	0	1	1	0	0	0	0	0	0	0	0	0	0	0
2017-02-22	Bourake	3	Edge	Afternoon	Neap	63.9357	Inc	0.35	7	1	0	0	0	0	0	0	0	1	0	0	0	0	1	0	1	0	0	1	0	0	0	1	0	1	0	0	0	0	0	0	0	0	0	0	1	0
2017-02-22	Bourake	3	Edge	Afternoon	Neap	66.3319	Inc	0.35	6	1	0	1	0	0	0	0	0	1	0	1	1	0	1	0	0	0	0	1	0	0	0	0	0	0	0	0	0	0	0	0	0	0	0	0	0	0
2017-02-22	Bourake	3	Edge	Afternoon	Neap	66.3319	Inc	0.35	8	1	0	0	0	0	0	0	0	1	1	0	0	0	1	0	1	0	0	0	0	0	0	0	0	1	1	0	0	1	0	0	0	0	1	0	0	0
2017-02-22	Bourake	3	Edge	Afternoon	Neap	66.3319	Inc	0.35	7	1	0	1	0	0	0	0	0	1	0	0	0	0	1	0	1	0	0	1	0	1	0	0	0	0	0	0	0	0	0	0	0	0	0	0	1	0
2017-02-22	Bourake	3	Edge	Afternoon	Neap	68.4604	Inc	0.35	3	1	0	0	0	0	0	0	0	0	0	0	0	0	1	0	0	0	0	0	0	0	0	0	0	1	1	0	0	0	0	0	0	0	0	0	0	0
2017-02-22	Bourake	3	Edge	Afternoon	Neap	68.4604	Inc	0.35	12	1	0	1	0	0	0	0	0	1	1	1	0	0	1	0	1	0	0	1	0	1	1	0	1	0	1	0	0	0	0	0	0	0	0	0	1	0
2017-02-22	Bourake	3	Edge	Afternoon	Neap	68.4604	Inc	0.35	8	1	0	1	0	0	0	0	0	1	0	1	0	0	0	0	1	0	1	0	0	1	0	0	0	0	0	0	0	0	0	0	0	0	1	0	1	0
2017-02-22	Bourake	3	Edge	Afternoon	Neap	69.655	Inc	0.35	7	1	0	1	0	0	0	0	0	1	1	1	0	0	0	0	1	0	0	0	0	0	0	0	0	1	0	0	0	0	0	0	0	0	0	0	1	0
2017-02-22	Bourake	3	Edge	Afternoon	Neap	69.655	Inc	0.35	12	1	0	1	0	0	0	0	0	1	1	1	0	0	1	0	1	0	0	1	0	0	0	0	0	1	1	0	0	1	0	0	0	0	1	0	1	0
2017-02-22	Bourake	3	Edge	Afternoon	Neap	69.655	Inc	0.35	8	1	0	0	0	0	0	0	0	1	1	1	0	0	1	0	0	0	1	0	0	0	0	1	0	0	0	1	0	0	0	0	0	0	0	0	1	0
2017-02-22	Bourake	3	Edge	Afternoon	Neap	72.1954	Inc	0.35	6	1	0	1	0	0	0	0	0	0	0	1	0	0	0	0	1	0	1	0	0	1	0	0	0	0	0	0	0	0	0	0	0	0	0	0	1	0
2017-02-22	Bourake	3	Edge	Afternoon	Neap	72.1954	Inc	0.35	3	1	0	0	0	0	0	0	0	0	0	0	0	0	1	0	1	0	1	0	0	0	0	0	0	0	0	0	0	0	0	0	0	0	0	0	0	0
2017-02-22	Bourake	3	Edge	Afternoon	Neap	72.1954	Inc	0.35	3	1	0	0	0	0	0	0	0	1	0	0	0	0	0	0	0	0	0	0	0	0	0	0	0	0	0	1	0	0	0	0	0	0	0	0	1	0
2017-02-22	Bourake	3	Edge	Afternoon	Neap	74.1934	Inc	0.35	2	1	0	0	0	0	0	0	0	0	0	0	0	0	1	0	0	0	0	0	0	0	0	0	0	0	0	0	0	0	0	0	0	0	0	0	1	0
2017-02-22	Bourake	3	Edge	Afternoon	Neap	74.1934	Inc	0.35	6	1	0	1	0	0	0	0	1	0	0	1	0	0	1	0	0	0	0	0	0	0	0	0	0	1	0	0	0	0	0	0	0	0	0	0	1	0
2017-02-22	Bourake	3	Edge	Afternoon	Neap	74.1934	Inc	0.35	6	1	0	0	0	0	0	0	0	0	0	1	0	0	1	0	0	0	0	1	0	0	0	1	0	0	0	1	0	1	0	0	0	0	0	0	0	0
2017-02-22	Bourake	4	Inside	Morning	Neap	55.6966	Dec	0.44	3	1	0	0	0	0	1	0	0	0	0	0	0	0	0	0	0	0	0	0	0	0	0	0	1	0	0	0	0	0	0	0	0	0	0	0	1	0
2017-02-22	Bourake	4	Inside	Morning	Neap	55.1267	Dec	0.44	2	1	0	1	0	0	1	0	0	0	0	0	0	0	0	0	0	0	0	0	0	0	0	0	0	0	0	0	0	0	0	0	0	0	0	0	0	0
2017-02-22	Bourake	4	Inside	Morning	Neap	55.1267	Dec	0.44	2	1	0	0	0	0	1	0	0	0	0	0	0	0	0	0	0	0	0	0	0	1	0	0	0	0	0	0	0	0	0	0	0	0	0	0	0	0
2017-02-22	Bourake	4	Inside	Morning	Neap	55.1267	Dec	0.44	2	1	0	0	0	0	1	0	0	0	0	0	0	0	0	0	0	0	0	0	0	0	0	0	1	0	0	0	0	0	0	0	0	0	0	0	0	0
2017-02-22	Bourake	4	Inside	Morning	Neap	54.5088	Dec	0.44	3	1	0	0	0	0	1	0	0	1	0	0	0	0	0	0	0	0	0	0	0	1	0	0	0	0	0	0	0	0	0	0	0	0	0	0	0	0
2017-02-22	Bourake	4	Inside	Morning	Neap	54.5088	Dec	0.44	4	1	0	1	0	0	1	0	0	1	0	0	0	0	0	0	0	0	0	0	0	0	0	0	0	0	0	0	0	0	0	0	0	0	0	0	1	0
2017-02-22	Bourake	4	Inside	Morning	Neap	54.5088	Dec	0.44	1	1	0	0	0	0	1	0	0	0	0	0	0	0	0	0	0	0	0	0	0	0	0	0	0	0	0	0	0	0	0	0	0	0	0	0	0	0
2017-02-22	Bourake	4	Inside	Morning	Neap	52.5588	Dec	0.44	2	1	0	0	0	0	1	0	0	0	0	0	0	0	0	0	0	0	0	0	0	0	0	1	0	0	0	0	0	0	0	0	0	0	0	0	0	0
2017-02-22	Bourake	4	Inside	Morning	Neap	52.5588	Dec	0.44	2	1	0	0	0	0	1	0	0	1	0	0	0	0	0	0	0	0	0	0	0	0	0	0	0	0	0	0	0	0	0	0	0	0	0	0	0	0
2017-02-22	Bourake	4	Inside	Morning	Neap	52.5588	Dec	0.44	1	1	0	0	0	0	1	0	0	0	0	0	0	0	0	0	0	0	0	0	0	0	0	0	0	0	0	0	0	0	0	0	0	0	0	0	0	0
2017-02-22	Bourake	4	Inside	Morning	Neap	51.4603	Dec	0.44	4	1	0	1	0	0	1	0	0	1	0	0	0	0	0	0	0	0	0	0	0	1	0	0	0	0	0	0	0	0	0	0	0	0	0	0	0	0
2017-02-22	Bourake	4	Inside	Morning	Neap	51.4603	Dec	0.44	2	1	0	0	0	0	1	0	0	0	0	0	0	0	0	0	0	0	0	0	0	0	0	0	0	0	0	0	0	0	0	0	0	0	0	0	1	0
2017-02-22	Bourake	4	Inside	Morning	Neap	51.4603	Dec	0.44	1	1	0	0	0	0	1	0	0	0	0	0	0	0	0	0	0	0	0	0	0	0	0	0	0	0	0	0	0	0	0	0	0	0	0	0	0	0
2017-02-22	Bourake	4	Inside	Morning	Neap	49.6957	Dec	0.44	1	1	0	0	0	0	0	0	0	0	0	0	0	0	0	0	0	0	0	0	0	0	0	0	1	0	0	0	0	0	0	0	0	0	0	0	0	0
2017-02-22	Bourake	4	Inside	Morning	Neap	49.6957	Dec	0.44	0	0	0	0	0	0	0	0	0	0	0	0	0	0	0	0	0	0	0	0	0	0	0	0	0	0	0	0	0	0	0	0	0	0	0	0	0	0
2017-02-22	Bourake	4	Inside	Morning	Neap	49.6957	Dec	0.44	3	1	0	0	0	0	1	0	0	1	0	0	0	0	0	0	0	0	0	0	0	0	0	0	0	0	0	0	0	0	0	0	0	0	0	0	1	0
2017-02-22	Bourake	4	Inside	Morning	Neap	47.684	Dec	0.44	0	0	0	0	0	0	0	0	0	0	0	0	0	0	0	0	0	0	0	0	0	0	0	0	0	0	0	0	0	0	0	0	0	0	0	0	0	0
2017-02-22	Bourake	4	Inside	Morning	Neap	47.684	Dec	0.44	1	1	0	0	0	0	0	0	0	0	0	0	0	0	0	0	0	0	0	0	0	0	0	0	0	1	0	0	0	0	0	0	0	0	0	0	0	0
2017-02-22	Bourake	4	Inside	Morning	Neap	47.684	Dec	0.44	1	1	0	0	0	0	1	0	0	0	0	0	0	0	0	0	0	0	0	0	0	0	0	0	0	0	0	0	0	0	0	0	0	0	0	0	0	0
2017-02-22	Bourake	4	Inside	Morning	Neap	45.8577	Dec	0.44	1	1	0	0	0	0	0	0	0	1	0	0	0	0	0	0	0	0	0	0	0	0	0	0	0	0	0	0	0	0	0	0	0	0	0	0	0	0
2017-02-22	Bourake	4	Inside	Morning	Neap	45.8577	Dec	0.44	0	0	0	0	0	0	0	0	0	0	0	0	0	0	0	0	0	0	0	0	0	0	0	0	0	0	0	0	0	0	0	0	0	0	0	0	0	0
2017-02-22	Bourake	4	Inside	Morning	Neap	45.8577	Dec	0.44	2	1	0	0	0	0	0	0	0	1	0	0	0	0	0	0	0	0	0	0	0	1	0	0	0	0	0	0	0	0	0	0	0	0	0	0	0	0
2017-02-22	Bourake	4	Inside	Morning	Neap	43.1799	Dec	0.44	2	1	0	0	0	0	0	0	0	1	0	0	0	0	0	0	0	0	0	0	0	1	0	0	0	0	0	0	0	0	0	0	0	0	0	0	0	0
2017-02-22	Bourake	4	Inside	Morning	Neap	43.1799	Dec	0.44	1	1	0	0	0	0	0	0	0	0	0	0	0	0	0	0	0	0	0	0	0	0	0	0	0	0	0	0	0	0	0	0	0	0	0	0	1	0
2017-02-22	Bourake	4	Inside	Morning	Neap	43.1799	Dec	0.44	2	1	0	0	0	0	1	0	0	0	0	0	0	0	0	0	0	0	0	0	0	1	0	0	0	0	0	0	0	0	0	0	0	0	0	0	0	0
2017-02-22	Bourake	4	Inside	Afternoon	Neap	23.8042	Inc	0.35	1	1	0	0	0	0	1	0	0	0	0	0	0	0	0	0	0	0	0	0	0	0	0	0	0	0	0	0	0	0	0	0	0	0	0	0	0	0
2017-02-22	Bourake	4	Inside	Afternoon	Neap	23.8042	Inc	0.35	1	1	0	0	0	0	1	0	0	0	0	0	0	0	0	0	0	0	0	0	0	0	0	0	0	0	0	0	0	0	0	0	0	0	0	0	0	0
2017-02-22	Bourake	4	Inside	Afternoon	Neap	25.253	Inc	0.35	1	1	0	0	0	0	0	0	0	0	0	0	0	0	0	0	0	1	0	0	0	0	0	0	0	0	0	0	0	0	0	0	0	0	0	0	0	0
2017-02-22	Bourake	4	Inside	Afternoon	Neap	25.253	Inc	0.35	1	1	0	0	0	0	1	0	0	0	0	0	0	0	0	0	0	0	0	0	0	0	0	0	0	0	0	0	0	0	0	0	0	0	0	0	0	0
2017-02-22	Bourake	4	Inside	Afternoon	Neap	25.253	Inc	0.35	2	1	0	0	0	0	1	0	0	1	0	0	0	0	0	0	0	0	0	0	0	0	0	0	0	0	0	0	0	0	0	0	0	0	0	0	0	0
2017-02-22	Bourake	4	Inside	Afternoon	Neap	27.7316	Inc	0.35	1	1	0	0	0	0	1	0	0	0	0	0	0	0	0	0	0	0	0	0	0	0	0	0	0	0	0	0	0	0	0	0	0	0	0	0	0	0
2017-02-22	Bourake	4	Inside	Afternoon	Neap	27.7316	Inc	0.35	2	1	0	0	0	0	1	0	0	0	0	0	0	0	0	0	0	1	0	0	0	0	0	0	0	0	0	0	0	0	0	0	0	0	0	0	0	0
2017-02-22	Bourake	4	Inside	Afternoon	Neap	27.7316	Inc	0.35	2	1	0	0	0	0	1	0	0	1	0	0	0	0	0	0	0	0	0	0	0	0	0	0	0	0	0	0	0	0	0	0	0	0	0	0	0	0
2017-02-22	Bourake	4	Inside	Afternoon	Neap	29.7982	Inc	0.35	2	1	0	0	0	0	1	1	0	0	0	0	0	0	0	0	0	0	0	0	0	0	0	0	0	0	0	0	0	0	0	0	0	0	0	0	0	0
2017-02-22	Bourake	4	Inside	Afternoon	Neap	29.7982	Inc	0.35	2	1	0	0	0	0	1	0	0	1	0	0	0	0	0	0	0	0	0	0	0	0	0	0	0	0	0	0	0	0	0	0	0	0	0	0	0	0
2017-02-22	Bourake	4	Inside	Afternoon	Neap	29.7982	Inc	0.35	1	1	0	0	0	0	1	0	0	0	0	0	0	0	0	0	0	0	0	0	0	0	0	0	0	0	0	0	0	0	0	0	0	0	0	0	0	0
2017-02-22	Bourake	4	Inside	Afternoon	Neap	32.2974	Inc	0.35	1	1	0	0	0	0	1	0	0	0	0	0	0	0	0	0	0	0	0	0	0	0	0	0	0	0	0	0	0	0	0	0	0	0	0	0	0	0
2017-02-22	Bourake	4	Inside	Afternoon	Neap	32.2974	Inc	0.35	1	1	0	0	0	0	1	0	0	0	0	0	0	0	0	0	0	0	0	0	0	0	0	0	0	0	0	0	0	0	0	0	0	0	0	0	0	0
2017-02-22	Bourake	4	Inside	Afternoon	Neap	32.2974	Inc	0.35	1	1	0	0	0	0	1	0	0	0	0	0	0	0	0	0	0	0	0	0	0	0	0	0	0	0	0	0	0	0	0	0	0	0	0	0	0	0
2017-02-22	Bourake	4	Inside	Afternoon	Neap	34.0002	Inc	0.35	1	1	0	0	0	0	1	0	0	0	0	0	0	0	0	0	0	0	0	0	0	0	0	0	0	0	0	0	0	0	0	0	0	0	0	0	0	0
2017-02-22	Bourake	4	Inside	Afternoon	Neap	34.0002	Inc	0.35	3	1	0	0	0	0	1	0	0	0	0	0	0	0	0	0	0	0	0	0	0	1	0	0	0	0	0	0	0	0	0	0	0	0	0	0	1	0
2017-02-22	Bourake	4	Inside	Afternoon	Neap	34.0002	Inc	0.35	1	1	0	0	0	0	1	0	0	0	0	0	0	0	0	0	0	0	0	0	0	0	0	0	0	0	0	0	0	0	0	0	0	0	0	0	0	0
2017-02-22	Bourake	4	Inside	Afternoon	Neap	36.1286	Inc	0.35	1	1	0	0	0	0	1	0	0	0	0	0	0	0	0	0	0	0	0	0	0	0	0	0	0	0	0	0	0	0	0	0	0	0	0	0	0	0
2017-02-22	Bourake	4	Inside	Afternoon	Neap	36.1286	Inc	0.35	1	1	0	0	0	0	1	0	0	0	0	0	0	0	0	0	0	0	0	0	0	0	0	0	0	0	0	0	0	0	0	0	0	0	0	0	0	0
2017-02-22	Bourake	4	Inside	Afternoon	Neap	36.1286	Inc	0.35	1	1	0	0	0	0	1	0	0	0	0	0	0	0	0	0	0	0	0	0	0	0	0	0	0	0	0	0	0	0	0	0	0	0	0	0	0	0
2017-02-22	Bourake	4	Inside	Afternoon	Neap	37.9412	Inc	0.35	1	1	0	0	0	0	1	0	0	0	0	0	0	0	0	0	0	0	0	0	0	0	0	0	0	0	0	0	0	0	0	0	0	0	0	0	0	0
2017-02-22	Bourake	4	Inside	Afternoon	Neap	37.9412	Inc	0.35	1	1	0	0	0	0	1	0	0	0	0	0	0	0	0	0	0	0	0	0	0	0	0	0	0	0	0	0	0	0	0	0	0	0	0	0	0	0
2017-02-22	Bourake	4	Inside	Afternoon	Neap	37.9412	Inc	0.35	1	1	0	0	0	0	1	0	0	0	0	0	0	0	0	0	0	0	0	0	0	0	0	0	0	0	0	0	0	0	0	0	0	0	0	0	0	0
2017-02-22	Bourake	4	Inside	Afternoon	Neap	40.1315	Inc	0.35	1	1	0	0	0	0	1	0	0	0	0	0	0	0	0	0	0	0	0	0	0	0	0	0	0	0	0	0	0	0	0	0	0	0	0	0	0	0
2017-02-22	Bourake	4	Inside	Afternoon	Neap	40.1315	Inc	0.35	1	1	0	0	0	0	1	0	0	0	0	0	0	0	0	0	0	0	0	0	0	0	0	0	0	0	0	0	0	0	0	0	0	0	0	0	0	0
2017-02-22	Bourake	4	Inside	Afternoon	Neap	40.1315	Inc	0.35	2	1	0	0	0	0	1	0	0	0	0	0	0	0	0	0	0	1	0	0	0	0	0	0	0	0	0	0	0	0	0	0	0	0	0	0	0	0
2017-02-22	Bourake	4	Inside	Afternoon	Neap	42.253	Inc	0.35	2	1	0	0	0	0	1	0	0	0	0	0	0	0	0	0	0	1	0	0	0	0	0	0	0	0	0	0	0	0	0	0	0	0	0	0	0	0
2017-02-22	Bourake	4	Inside	Afternoon	Neap	42.253	Inc	0.35	1	1	0	0	0	0	1	0	0	0	0	0	0	0	0	0	0	0	0	0	0	0	0	0	0	0	0	0	0	0	0	0	0	0	0	0	0	0
2017-02-22	Bourake	4	Inside	Afternoon	Neap	42.253	Inc	0.35	1	1	0	0	0	0	1	0	0	0	0	0	0	0	0	0	0	0	0	0	0	0	0	0	0	0	0	0	0	0	0	0	0	0	0	0	0	0
2017-02-22	Bourake	4	Inside	Afternoon	Neap	44.7454	Inc	0.35	1	1	0	0	0	0	1	0	0	0	0	0	0	0	0	0	0	0	0	0	0	0	0	0	0	0	0	0	0	0	0	0	0	0	0	0	0	0
2017-02-22	Bourake	5	Edge	Morning	Neap	95.1208	Dec	0.44	5	1	0	0	0	0	0	0	0	1	0	0	0	0	0	0	0	0	0	0	0	1	0	0	0	1	0	0	0	0	1	0	0	0	0	1	0	0
2017-02-22	Bourake	5	Edge	Morning	Neap	95.1208	Dec	0.44	7	1	0	1	0	0	0	0	0	0	0	0	0	0	0	0	0	0	0	1	0	0	0	0	0	1	1	0	0	0	0	0	1	0	1	0	1	0
2017-02-22	Bourake	5	Edge	Morning	Neap	94.4274	Dec	0.44	9	1	0	1	0	0	0	0	0	0	0	1	0	0	0	0	1	0	0	1	0	0	0	0	0	1	0	0	0	0	1	0	1	0	1	0	0	1
2017-02-22	Bourake	5	Edge	Morning	Neap	94.4274	Dec	0.44	3	1	0	0	0	0	0	0	0	0	0	0	0	0	0	0	1	0	0	0	0	0	0	0	0	0	0	0	0	0	0	0	0	0	0	1	1	0
2017-02-22	Bourake	5	Edge	Morning	Neap	94.4274	Dec	0.44	3	1	0	0	0	0	0	0	0	0	0	0	0	0	0	0	0	0	0	0	0	0	0	0	0	1	0	0	0	0	1	0	0	0	1	0	0	0
2017-02-22	Bourake	5	Edge	Morning	Neap	94.393	Dec	0.44	11	1	0	1	0	0	0	0	0	1	1	1	0	0	0	0	1	0	1	1	0	1	0	0	0	1	0	1	0	0	0	0	0	0	1	0	0	0
2017-02-22	Bourake	5	Edge	Morning	Neap	94.393	Dec	0.44	5	1	0	0	0	0	0	0	0	0	0	0	0	0	0	0	1	0	0	0	0	1	0	0	0	1	0	1	0	0	0	0	1	0	0	0	0	0
2017-02-22	Bourake	5	Edge	Morning	Neap	94.393	Dec	0.44	6	1	0	1	0	0	0	0	0	0	0	1	0	0	0	0	0	0	1	0	0	1	0	0	0	1	0	0	0	0	0	0	1	0	0	0	0	0
2017-02-22	Bourake	5	Edge	Morning	Neap	92.7109	Dec	0.44	8	1	0	0	0	0	0	0	0	0	0	0	0	0	0	0	0	0	1	0	0	1	0	0	1	1	0	1	0	0	0	1	1	0	0	0	1	0
2017-02-22	Bourake	5	Edge	Morning	Neap	92.7109	Dec	0.44	3	1	0	0	0	0	0	0	0	0	0	0	0	0	0	0	0	0	0	0	0	1	0	0	0	1	0	0	0	0	0	0	1	0	0	0	0	0
2017-02-22	Bourake	5	Edge	Morning	Neap	92.7109	Dec	0.44	2	1	0	0	0	0	0	0	0	0	0	0	0	0	0	0	0	0	1	0	0	0	0	0	0	1	0	0	0	0	0	0	0	0	0	0	0	0
2017-02-22	Bourake	5	Edge	Morning	Neap	91.5025	Dec	0.44	4	1	0	0	0	0	0	0	0	1	0	0	0	0	0	0	0	0	0	0	0	1	0	0	0	1	0	0	0	0	0	0	1	0	0	0	0	0
2017-02-22	Bourake	5	Edge	Morning	Neap	91.5025	Dec	0.44	4	1	0	0	0	0	0	0	0	0	0	0	0	0	0	0	1	0	0	1	0	1	0	0	0	0	0	0	0	0	1	0	0	0	0	0	0	0
2017-02-22	Bourake	5	Edge	Morning	Neap	91.5025	Dec	0.44	3	1	1	0	0	0	0	0	0	0	0	0	0	0	0	0	0	0	0	0	0	1	0	0	0	1	0	0	0	0	0	0	0	0	0	0	0	0
2017-02-22	Bourake	5	Edge	Morning	Neap	89.2642	Dec	0.44	5	1	0	0	0	0	0	0	0	0	0	0	0	0	0	0	0	1	0	0	0	1	0	0	0	1	0	0	0	0	1	0	0	0	0	0	0	1
2017-02-22	Bourake	5	Edge	Morning	Neap	89.2642	Dec	0.44	4	1	0	1	0	0	0	0	0	0	0	0	0	0	0	0	0	1	0	0	0	1	0	0	0	0	0	0	0	0	0	0	1	0	0	0	0	0
2017-02-22	Bourake	5	Edge	Morning	Neap	89.2642	Dec	0.44	6	1	0	1	0	0	0	0	0	0	0	0	0	0	0	0	1	1	0	0	0	1	0	0	0	1	0	0	0	0	0	0	1	0	0	0	0	0
2017-02-22	Bourake	5	Edge	Morning	Neap	87.8429	Dec	0.44	4	1	0	0	0	0	0	0	0	1	0	0	0	0	0	0	0	0	0	1	0	0	0	0	0	0	0	1	0	0	0	0	1	0	0	0	0	0
2017-02-22	Bourake	5	Edge	Morning	Neap	87.8429	Dec	0.44	6	1	0	1	0	0	0	0	1	0	0	0	0	0	0	0	0	1	0	0	0	1	0	0	0	1	0	0	0	0	0	0	0	0	0	0	1	0
2017-02-22	Bourake	5	Edge	Morning	Neap	87.8429	Dec	0.44	2	1	0	0	0	0	0	0	0	0	0	0	0	0	0	0	0	0	0	1	0	1	0	0	0	0	0	0	0	0	0	0	0	0	0	0	0	0
2017-02-22	Bourake	5	Edge	Morning	Neap	85.8518	Dec	0.44	6	1	1	1	0	0	0	0	0	0	0	0	0	0	0	0	0	0	0	1	0	1	0	1	0	0	0	0	0	0	0	0	0	0	0	0	0	1
2017-02-22	Bourake	5	Edge	Morning	Neap	85.8518	Dec	0.44	6	1	1	0	0	0	0	0	0	0	0	0	0	0	0	0	0	0	0	1	0	1	0	0	0	1	0	1	0	0	0	0	0	0	0	0	0	1
2017-02-22	Bourake	5	Edge	Morning	Neap	85.8518	Dec	0.44	4	1	1	0	0	0	0	0	0	0	0	0	0	0	0	0	0	0	0	0	0	1	0	0	0	0	0	0	0	0	1	0	1	0	0	0	0	0
2017-02-22	Bourake	5	Edge	Afternoon	Neap	67.0803	Inc	0.35	2	1	0	0	0	0	0	0	0	0	0	0	0	0	0	0	0	0	0	0	0	1	0	0	0	0	1	0	0	0	0	0	0	0	0	0	0	0
2017-02-22	Bourake	5	Edge	Afternoon	Neap	67.0803	Inc	0.35	0	0	0	0	0	0	0	0	0	0	0	0	0	0	0	0	0	0	0	0	0	0	0	0	0	0	0	0	0	0	0	0	0	0	0	0	0	0
2017-02-22	Bourake	5	Edge	Afternoon	Neap	67.0803	Inc	0.35	2	1	0	0	0	0	0	0	0	0	0	0	0	0	0	0	0	0	0	1	0	0	0	0	0	0	0	0	0	1	0	0	0	0	0	0	0	0
2017-02-22	Bourake	5	Edge	Afternoon	Neap	69.2499	Inc	0.35	1	1	0	0	0	0	0	0	0	0	0	0	0	0	0	0	0	0	0	1	0	0	0	0	0	0	0	0	0	0	0	0	0	0	0	0	0	0
2017-02-22	Bourake	5	Edge	Afternoon	Neap	69.2499	Inc	0.35	1	1	0	0	0	0	0	0	0	0	0	0	0	0	0	0	0	0	0	1	0	0	0	0	0	0	0	0	0	0	0	0	0	0	0	0	0	0
2017-02-22	Bourake	5	Edge	Afternoon	Neap	69.2499	Inc	0.35	2	1	0	0	0	0	0	0	0	0	0	0	0	0	0	0	0	0	0	1	0	0	0	0	0	1	0	0	0	0	0	0	0	0	0	0	0	0
2017-02-22	Bourake	5	Edge	Afternoon	Neap	71.2891	Inc	0.35	5	1	1	0	0	0	0	0	0	0	0	0	0	0	0	0	0	0	0	1	0	1	0	0	0	0	1	0	0	1	0	0	0	0	0	0	0	0
2017-02-22	Bourake	5	Edge	Afternoon	Neap	71.2891	Inc	0.35	2	1	0	0	0	0	0	0	0	0	0	0	0	0	0	0	0	0	0	0	0	0	0	0	0	0	0	0	0	1	0	0	0	0	0	0	1	0
2017-02-22	Bourake	5	Edge	Afternoon	Neap	71.2891	Inc	0.35	2	1	0	0	0	0	0	0	0	0	1	0	0	0	0	0	0	0	0	0	0	0	0	0	0	0	0	0	0	1	0	0	0	0	0	0	0	0
2017-02-22	Bourake	5	Edge	Afternoon	Neap	73.7746	Inc	0.35	3	1	0	0	0	0	0	0	0	0	0	0	0	0	0	0	0	0	0	1	0	0	0	0	0	0	1	0	0	1	0	0	0	0	0	0	0	0
2017-02-22	Bourake	5	Edge	Afternoon	Neap	73.7746	Inc	0.35	0	0	0	0	0	0	0	0	0	0	0	0	0	0	0	0	0	0	0	0	0	0	0	0	0	0	0	0	0	0	0	0	0	0	0	0	0	0
2017-02-22	Bourake	5	Edge	Afternoon	Neap	73.7746	Inc	0.35	6	1	0	0	0	0	0	0	0	0	0	0	0	0	0	0	0	0	0	1	0	1	1	0	0	1	0	0	0	1	0	0	1	0	0	0	0	0
2017-02-22	Bourake	5	Edge	Afternoon	Neap	75.5735	Inc	0.35	3	1	0	0	0	0	0	0	0	1	0	0	0	0	0	0	0	0	0	1	0	0	0	0	0	0	1	0	0	0	0	0	0	0	0	0	0	0
2017-02-22	Bourake	5	Edge	Afternoon	Neap	75.5735	Inc	0.35	1	1	0	0	0	0	0	0	0	0	1	0	0	0	0	0	0	0	0	0	0	0	0	0	0	0	0	0	0	0	0	0	0	0	0	0	0	0
2017-02-22	Bourake	5	Edge	Afternoon	Neap	75.5735	Inc	0.35	5	1	0	1	0	0	0	0	0	0	0	0	0	0	0	0	1	0	0	1	0	0	0	0	0	1	0	0	0	1	0	0	0	0	0	0	0	0
2017-02-22	Bourake	5	Edge	Afternoon	Neap	77.647	Inc	0.35	5	1	0	0	0	0	0	0	0	0	0	0	0	0	0	0	0	0	0	1	0	1	0	0	0	1	0	1	0	1	0	0	0	0	0	0	0	0
2017-02-22	Bourake	5	Edge	Afternoon	Neap	77.647	Inc	0.35	5	1	0	1	0	0	0	0	0	1	0	0	0	0	0	0	0	0	0	1	0	0	0	0	0	0	0	1	0	1	0	0	0	0	0	0	0	0
2017-02-22	Bourake	5	Edge	Afternoon	Neap	77.647	Inc	0.35	5	1	0	1	0	0	0	0	0	0	1	0	0	0	0	0	0	0	0	1	0	0	0	0	0	1	0	0	0	1	0	0	0	0	0	0	0	0
2017-02-22	Bourake	5	Edge	Afternoon	Neap	79.7754	Inc	0.35	2	1	0	0	0	0	0	0	0	0	0	0	0	0	0	0	0	0	0	0	0	0	0	0	0	1	0	0	0	0	0	0	1	0	0	0	0	0
2017-02-22	Bourake	5	Edge	Afternoon	Neap	79.7754	Inc	0.35	2	1	0	0	0	0	0	0	0	0	0	0	0	0	0	0	0	0	0	0	0	1	0	0	0	1	0	0	0	0	0	0	0	0	0	0	0	0
2017-02-22	Bourake	5	Edge	Afternoon	Neap	79.7754	Inc	0.35	2	1	0	0	0	0	0	0	0	0	0	0	0	0	0	0	1	0	0	0	0	0	0	0	0	1	0	0	0	0	0	0	0	0	0	0	0	0
2017-02-22	Bourake	5	Edge	Afternoon	Neap	81.4988	Inc	0.35	3	1	0	1	0	0	0	0	0	0	0	0	0	0	0	0	0	0	0	0	0	0	0	0	0	1	0	0	0	0	0	0	1	0	0	0	0	0
2017-02-22	Bourake	5	Edge	Afternoon	Neap	81.4988	Inc	0.35	2	1	0	0	0	0	0	0	0	0	0	0	0	0	0	0	0	0	0	0	0	0	0	0	0	1	0	1	0	0	0	0	0	0	0	0	0	0
2017-02-22	Bourake	5	Edge	Afternoon	Neap	81.4988	Inc	0.35	2	1	0	1	0	0	0	0	0	0	0	0	0	0	0	0	0	0	0	0	0	0	0	0	0	1	0	0	0	0	0	0	0	0	0	0	0	0
2017-02-22	Bourake	5	Edge	Afternoon	Neap	83.998	Inc	0.35	2	1	0	0	0	0	0	0	0	0	0	0	0	0	1	0	0	0	0	0	0	0	0	0	0	0	0	0	0	0	0	1	0	0	0	0	0	0
2017-02-22	Bourake	5	Edge	Afternoon	Neap	83.998	Inc	0.35	4	1	0	0	0	0	0	0	0	0	1	0	0	0	0	0	0	0	0	0	0	0	0	0	0	1	0	1	0	0	0	0	1	0	0	0	0	0
2017-02-22	Bourake	5	Edge	Afternoon	Neap	83.998	Inc	0.35	1	1	0	0	0	0	0	0	0	0	0	0	0	0	0	0	0	0	0	0	0	0	0	0	0	1	0	0	0	0	0	0	0	0	0	0	0	0
2017-02-22	Bourake	6	Inside	Morning	Neap	50.1214	Dec	0.44	2	1	0	0	0	0	1	0	0	0	0	0	0	0	0	0	0	0	0	0	0	0	0	0	0	0	0	0	0	0	1	0	0	0	0	0	0	0
2017-02-22	Bourake	6	Inside	Morning	Neap	50.1214	Dec	0.44	4	1	0	0	0	0	1	1	0	0	0	0	0	0	0	0	0	1	0	0	0	1	0	0	0	0	0	0	0	0	0	0	0	0	0	0	0	0
2017-02-22	Bourake	6	Inside	Morning	Neap	49.7644	Dec	0.44	4	1	0	0	0	0	1	1	0	0	0	0	0	0	0	0	0	1	0	0	0	0	0	0	0	0	0	0	0	0	0	0	0	0	0	0	1	0
2017-02-22	Bourake	6	Inside	Morning	Neap	49.7644	Dec	0.44	3	1	0	0	0	0	1	0	0	0	0	0	0	0	0	0	0	1	0	0	0	1	0	0	0	0	0	0	0	0	0	0	0	0	0	0	0	0
2017-02-22	Bourake	6	Inside	Morning	Neap	49.7644	Dec	0.44	1	1	0	0	0	0	1	0	0	0	0	0	0	0	0	0	0	0	0	0	0	0	0	0	0	0	0	0	0	0	0	0	0	0	0	0	0	0
2017-02-22	Bourake	6	Inside	Morning	Neap	49.6271	Dec	0.44	2	1	0	0	0	0	1	0	0	0	0	0	0	0	0	0	0	0	0	0	0	1	0	0	0	0	0	0	0	0	0	0	0	0	0	0	0	0
2017-02-22	Bourake	6	Inside	Morning	Neap	49.6271	Dec	0.44	4	1	0	0	0	0	1	0	0	0	0	0	0	0	0	0	0	1	0	0	0	1	0	0	0	0	0	0	0	0	0	0	0	0	0	0	1	0
2017-02-22	Bourake	6	Inside	Morning	Neap	49.6271	Dec	0.44	2	1	0	0	0	0	1	1	0	0	0	0	0	0	0	0	0	0	0	0	0	0	0	0	0	0	0	0	0	0	0	0	0	0	0	0	0	0
2017-02-22	Bourake	6	Inside	Morning	Neap	48.3706	Dec	0.44	3	1	0	0	0	0	1	0	0	0	0	0	0	0	0	0	0	0	0	0	0	1	0	0	0	0	1	0	0	0	0	0	0	0	0	0	0	0
2017-02-22	Bourake	6	Inside	Morning	Neap	48.3706	Dec	0.44	1	1	0	0	0	0	1	0	0	0	0	0	0	0	0	0	0	0	0	0	0	0	0	0	0	0	0	0	0	0	0	0	0	0	0	0	0	0
2017-02-22	Bourake	6	Inside	Morning	Neap	48.3706	Dec	0.44	2	1	0	0	0	0	1	0	0	0	0	0	0	0	0	0	0	1	0	0	0	0	0	0	0	0	0	0	0	0	0	0	0	0	0	0	0	0
2017-02-22	Bourake	6	Inside	Morning	Neap	46.6472	Dec	0.44	1	1	0	0	0	0	1	0	0	0	0	0	0	0	0	0	0	0	0	0	0	0	0	0	0	0	0	0	0	0	0	0	0	0	0	0	0	0
2017-02-22	Bourake	6	Inside	Morning	Neap	46.6472	Dec	0.44	1	1	0	0	0	0	1	0	0	0	0	0	0	0	0	0	0	0	0	0	0	0	0	0	0	0	0	0	0	0	0	0	0	0	0	0	0	0
2017-02-22	Bourake	6	Inside	Morning	Neap	46.6472	Dec	0.44	1	1	0	0	0	0	1	0	0	0	0	0	0	0	0	0	0	0	0	0	0	0	0	0	0	0	0	0	0	0	0	0	0	0	0	0	0	0
2017-02-22	Bourake	6	Inside	Morning	Neap	45.4388	Dec	0.44	1	1	0	0	0	0	1	0	0	0	0	0	0	0	0	0	0	0	0	0	0	0	0	0	0	0	0	0	0	0	0	0	0	0	0	0	0	0
2017-02-22	Bourake	6	Inside	Morning	Neap	45.4388	Dec	0.44	0	0	0	0	0	0	0	0	0	0	0	0	0	0	0	0	0	0	0	0	0	0	0	0	0	0	0	0	0	0	0	0	0	0	0	0	0	0
2017-02-22	Bourake	6	Inside	Morning	Neap	45.4388	Dec	0.44	1	1	0	0	0	0	1	0	0	0	0	0	0	0	0	0	0	0	0	0	0	0	0	0	0	0	0	0	0	0	0	0	0	0	0	0	0	0
2017-02-22	Bourake	6	Inside	Morning	Neap	43.0838	Dec	0.44	1	1	0	0	0	0	1	0	0	0	0	0	0	0	0	0	0	0	0	0	0	0	0	0	0	0	0	0	0	0	0	0	0	0	0	0	0	0
2017-02-22	Bourake	6	Inside	Morning	Neap	43.0838	Dec	0.44	3	1	0	0	0	0	1	0	0	0	0	0	0	0	0	0	0	0	0	0	0	1	0	0	0	0	0	0	0	0	0	0	0	1	0	0	0	0
2017-02-22	Bourake	6	Inside	Morning	Neap	43.0838	Dec	0.44	2	1	0	0	0	0	1	0	0	0	0	0	0	0	0	0	0	0	0	0	0	0	0	0	0	0	0	0	0	0	1	0	0	0	0	0	0	0
2017-02-22	Bourake	6	Inside	Morning	Neap	41.4429	Dec	0.44	1	1	0	0	0	0	1	0	0	0	0	0	0	0	0	0	0	0	0	0	0	0	0	0	0	0	0	0	0	0	0	0	0	0	0	0	0	0
2017-02-22	Bourake	6	Inside	Morning	Neap	41.4429	Dec	0.44	1	1	0	0	0	0	0	0	0	0	0	0	0	0	0	0	0	0	0	0	0	1	0	0	0	0	0	0	0	0	0	0	0	0	0	0	0	0
2017-02-22	Bourake	6	Inside	Morning	Neap	41.4429	Dec	0.44	4	1	0	0	0	0	1	0	0	0	0	0	0	0	0	0	0	0	0	0	0	1	0	0	1	0	0	0	0	0	0	0	0	1	0	0	0	0
2017-02-22	Bourake	6	Inside	Morning	Neap	38.875	Dec	0.44	2	1	0	0	0	0	1	0	0	0	0	0	0	0	0	0	0	0	0	0	0	0	0	0	0	0	0	0	0	0	1	0	0	0	0	0	0	0
2017-02-22	Bourake	6	Inside	Morning	Neap	38.875	Dec	0.44	1	1	0	0	0	0	1	0	0	0	0	0	0	0	0	0	0	0	0	0	0	0	0	0	0	0	0	0	0	0	0	0	0	0	0	0	0	0
2017-02-22	Bourake	6	Inside	Morning	Neap	38.875	Dec	0.44	1	1	0	0	0	0	1	0	0	0	0	0	0	0	0	0	0	0	0	0	0	0	0	0	0	0	0	0	0	0	0	0	0	0	0	0	0	0
2017-02-22	Bourake	6	Inside	Morning	Neap	34.5769	Dec	0.44	2	1	0	0	0	0	1	1	0	0	0	0	0	0	0	0	0	0	0	0	0	0	0	0	0	0	0	0	0	0	0	0	0	0	0	0	0	0
2017-02-22	Bourake	6	Inside	Morning	Neap	34.5769	Dec	0.44	6	1	0	0	0	0	1	1	0	0	0	0	0	0	0	0	0	1	0	0	0	1	0	0	0	0	0	0	0	0	1	0	0	1	0	0	0	0
2017-02-22	Bourake	6	Inside	Morning	Neap	34.5769	Dec	0.44	2	1	0	0	0	0	0	1	0	0	0	0	0	0	0	0	0	0	0	0	0	1	0	0	0	0	0	0	0	0	0	0	0	0	0	0	0	0
2017-02-22	Bourake	6	Inside	Morning	Neap	32.5583	Dec	0.44	2	1	0	0	0	0	1	0	0	0	0	0	0	0	0	0	0	0	0	0	0	1	0	0	0	0	0	0	0	0	0	0	0	0	0	0	0	0
2017-02-22	Bourake	6	Inside	Morning	Neap	32.5583	Dec	0.44	1	1	0	0	0	0	0	0	0	0	0	0	0	0	0	0	0	0	0	0	0	1	0	0	0	0	0	0	0	0	0	0	0	0	0	0	0	0
2017-02-22	Bourake	6	Inside	Afternoon	Neap	18.799	Inc	0.35	1	1	0	0	0	0	1	0	0	0	0	0	0	0	0	0	0	0	0	0	0	0	0	0	0	0	0	0	0	0	0	0	0	0	0	0	0	0
2017-02-22	Bourake	6	Inside	Afternoon	Neap	18.799	Inc	0.35	1	1	0	0	0	0	1	0	0	0	0	0	0	0	0	0	0	0	0	0	0	0	0	0	0	0	0	0	0	0	0	0	0	0	0	0	0	0
2017-02-22	Bourake	6	Inside	Afternoon	Neap	21.3531	Inc	0.35	1	1	0	0	0	0	1	0	0	0	0	0	0	0	0	0	0	0	0	0	0	0	0	0	0	0	0	0	0	0	0	0	0	0	0	0	0	0
2017-02-22	Bourake	6	Inside	Afternoon	Neap	21.3531	Inc	0.35	3	1	0	0	0	0	1	0	0	0	0	0	0	0	0	0	0	1	0	0	0	1	0	0	0	0	0	0	0	0	0	0	0	0	0	0	0	0
2017-02-22	Bourake	6	Inside	Afternoon	Neap	21.3531	Inc	0.35	2	1	0	0	0	0	1	0	0	0	0	0	0	0	0	0	0	1	0	0	0	0	0	0	0	0	0	0	0	0	0	0	0	0	0	0	0	0
2017-02-22	Bourake	6	Inside	Afternoon	Neap	23.6669	Inc	0.35	3	1	0	0	0	0	1	0	0	0	0	0	0	0	0	0	0	1	0	0	0	1	0	0	0	0	0	0	0	0	0	0	0	0	0	0	0	0
2017-02-22	Bourake	6	Inside	Afternoon	Neap	23.6669	Inc	0.35	2	1	0	0	0	0	1	0	0	0	0	0	0	0	0	0	0	1	0	0	0	0	0	0	0	0	0	0	0	0	0	0	0	0	0	0	0	0
2017-02-22	Bourake	6	Inside	Afternoon	Neap	23.6669	Inc	0.35	2	1	0	0	0	0	1	0	0	0	0	0	0	0	0	0	0	1	0	0	0	0	0	0	0	0	0	0	0	0	0	0	0	0	0	0	0	0
2017-02-22	Bourake	6	Inside	Afternoon	Neap	25.4383	Inc	0.35	4	1	0	0	0	0	1	0	0	0	0	0	0	0	0	0	0	1	0	0	0	0	0	0	0	0	0	0	0	0	0	0	0	1	0	0	1	0
2017-02-22	Bourake	6	Inside	Afternoon	Neap	25.4383	Inc	0.35	1	1	0	0	0	0	1	0	0	0	0	0	0	0	0	0	0	0	0	0	0	0	0	0	0	0	0	0	0	0	0	0	0	0	0	0	0	0
2017-02-22	Bourake	6	Inside	Afternoon	Neap	25.4383	Inc	0.35	2	1	0	0	0	0	1	0	0	0	0	0	0	0	0	0	0	1	0	0	0	0	0	0	0	0	0	0	0	0	0	0	0	0	0	0	0	0
2017-02-22	Bourake	6	Inside	Afternoon	Neap	27.6766	Inc	0.35	2	1	0	0	0	0	1	0	0	0	0	0	0	0	0	0	0	1	0	0	0	0	0	0	0	0	0	0	0	0	0	0	0	0	0	0	0	0
2017-02-22	Bourake	6	Inside	Afternoon	Neap	27.6766	Inc	0.35	2	1	0	0	0	0	1	0	0	0	0	0	0	0	0	0	0	1	0	0	0	0	0	0	0	0	0	0	0	0	0	0	0	0	0	0	0	0
2017-02-22	Bourake	6	Inside	Afternoon	Neap	27.6766	Inc	0.35	2	1	0	0	0	0	1	0	0	0	0	0	0	0	0	0	0	1	0	0	0	0	0	0	0	0	0	0	0	0	0	0	0	0	0	0	0	0
2017-02-22	Bourake	6	Inside	Afternoon	Neap	29.8463	Inc	0.35	3	1	0	0	0	0	1	0	0	0	0	0	0	0	0	0	0	1	0	0	0	0	0	0	0	0	0	0	0	0	0	0	0	0	0	0	1	0
2017-02-22	Bourake	6	Inside	Afternoon	Neap	29.8463	Inc	0.35	2	1	0	0	0	0	1	0	0	0	0	0	0	0	0	0	0	1	0	0	0	0	0	0	0	0	0	0	0	0	0	0	0	0	0	0	0	0
2017-02-22	Bourake	6	Inside	Afternoon	Neap	29.8463	Inc	0.35	3	1	0	0	0	0	1	0	0	0	0	0	0	0	0	0	0	1	0	0	0	1	0	0	0	0	0	0	0	0	0	0	0	0	0	0	0	0
2017-02-22	Bourake	6	Inside	Afternoon	Neap	32.2356	Inc	0.35	2	1	0	0	0	0	1	0	0	0	0	0	0	0	0	0	0	1	0	0	0	0	0	0	0	0	0	0	0	0	0	0	0	0	0	0	0	0
2017-02-22	Bourake	6	Inside	Afternoon	Neap	32.2356	Inc	0.35	2	1	0	0	0	0	1	0	0	0	0	0	0	0	0	0	0	1	0	0	0	0	0	0	0	0	0	0	0	0	0	0	0	0	0	0	0	0
2017-02-22	Bourake	6	Inside	Afternoon	Neap	32.2356	Inc	0.35	2	1	0	0	0	0	1	0	0	0	0	0	0	0	0	0	0	1	0	0	0	0	0	0	0	0	0	0	0	0	0	0	0	0	0	0	0	0
2017-02-22	Bourake	6	Inside	Afternoon	Neap	34.0208	Inc	0.35	3	1	0	0	0	0	1	0	0	0	0	0	0	0	0	0	0	1	0	0	0	0	0	0	0	0	0	0	0	0	1	0	0	0	0	0	0	0
2017-02-22	Bourake	6	Inside	Afternoon	Neap	34.0208	Inc	0.35	2	1	0	0	0	0	0	0	0	0	0	0	0	0	0	0	0	1	0	0	0	0	0	0	0	0	0	0	0	0	1	0	0	0	0	0	0	0
2017-02-22	Bourake	6	Inside	Afternoon	Neap	34.0208	Inc	0.35	1	1	0	0	0	0	0	0	0	0	0	0	0	0	0	0	0	1	0	0	0	0	0	0	0	0	0	0	0	0	0	0	0	0	0	0	0	0
2017-02-22	Bourake	6	Inside	Afternoon	Neap	36.5818	Inc	0.35	1	1	0	0	0	0	1	0	0	0	0	0	0	0	0	0	0	0	0	0	0	0	0	0	0	0	0	0	0	0	0	0	0	0	0	0	0	0
2017-02-22	Bourake	6	Inside	Afternoon	Neap	36.5818	Inc	0.35	1	1	0	0	0	0	1	0	0	0	0	0	0	0	0	0	0	0	0	0	0	0	0	0	0	0	0	0	0	0	0	0	0	0	0	0	0	0
2017-02-22	Bourake	6	Inside	Afternoon	Neap	36.5818	Inc	0.35	0	0	0	0	0	0	0	0	0	0	0	0	0	0	0	0	0	0	0	0	0	0	0	0	0	0	0	0	0	0	0	0	0	0	0	0	0	0
2017-02-22	Bourake	6	Inside	Afternoon	Neap	38.2571	Inc	0.35	1	1	0	0	0	0	0	0	0	0	0	0	0	0	0	0	0	0	0	0	0	1	0	0	0	0	0	0	0	0	0	0	0	0	0	0	0	0
2017-02-22	Bourake	6	Inside	Afternoon	Neap	38.2571	Inc	0.35	0	0	0	0	0	0	0	0	0	0	0	0	0	0	0	0	0	0	0	0	0	0	0	0	0	0	0	0	0	0	0	0	0	0	0	0	0	0
2017-02-22	Bourake	6	Inside	Afternoon	Neap	38.2571	Inc	0.35	0	0	0	0	0	0	0	0	0	0	0	0	0	0	0	0	0	0	0	0	0	0	0	0	0	0	0	0	0	0	0	0	0	0	0	0	0	0
2017-02-22	Bourake	7	Edge	Morning	Neap	84.6503	Dec	0.44	4	1	0	0	0	0	0	0	0	1	0	0	0	0	0	0	0	0	0	0	0	1	0	0	0	1	0	0	1	0	0	0	0	0	0	0	0	0
2017-02-22	Bourake	7	Edge	Morning	Neap	83.586	Dec	0.44	7	1	0	1	0	0	0	0	0	1	0	0	0	0	0	0	1	0	0	0	0	1	0	0	1	1	0	0	1	0	0	0	0	0	0	0	0	0
2017-02-22	Bourake	7	Edge	Morning	Neap	83.586	Dec	0.44	4	1	0	0	0	0	0	0	0	0	0	0	0	0	0	0	1	0	0	0	0	1	0	0	0	1	0	0	1	0	0	0	0	0	0	0	0	0
2017-02-22	Bourake	7	Edge	Morning	Neap	83.586	Dec	0.44	5	1	0	0	0	0	0	0	0	1	0	1	0	0	0	0	0	0	0	0	0	1	0	0	0	1	0	0	1	0	0	0	0	0	0	0	0	0
2017-02-22	Bourake	7	Edge	Morning	Neap	81.1898	Dec	0.44	5	1	0	0	0	0	0	0	0	0	0	1	0	0	0	0	0	0	0	0	0	1	1	0	0	1	0	0	1	0	0	0	0	0	0	0	0	0
2017-02-22	Bourake	7	Edge	Morning	Neap	81.1898	Dec	0.44	9	1	0	1	0	0	0	0	0	1	0	1	0	1	0	0	1	0	0	0	0	1	1	0	0	1	0	0	1	0	0	0	0	0	0	0	0	0
2017-02-22	Bourake	7	Edge	Morning	Neap	81.1898	Dec	0.44	8	1	0	0	0	0	0	0	0	0	0	1	0	1	0	0	1	0	0	0	1	1	0	0	0	1	0	0	1	0	0	0	0	0	0	0	1	0
2017-02-22	Bourake	7	Edge	Morning	Neap	79.7136	Dec	0.44	5	1	0	0	0	0	0	0	0	0	0	1	0	0	0	0	0	0	0	0	0	0	1	0	0	1	0	0	1	0	0	0	0	0	0	0	1	0
2017-02-22	Bourake	7	Edge	Morning	Neap	79.7136	Dec	0.44	7	1	0	1	0	0	0	0	0	1	0	1	0	0	1	0	1	0	0	0	0	0	0	0	0	1	0	0	1	0	0	0	0	0	0	0	0	0
2017-02-22	Bourake	7	Edge	Morning	Neap	79.7136	Dec	0.44	6	1	0	0	0	0	0	0	0	1	1	1	0	0	0	0	0	0	0	0	0	0	0	0	1	1	0	0	1	0	0	0	0	0	0	0	0	0
2017-02-22	Bourake	7	Edge	Morning	Neap	77.647	Dec	0.44	7	1	0	0	0	0	0	0	0	0	0	1	0	0	1	0	1	0	0	0	0	1	0	0	0	1	0	0	1	0	0	0	0	0	0	0	1	0
2017-02-22	Bourake	7	Edge	Morning	Neap	77.647	Dec	0.44	5	1	0	0	0	0	0	0	0	0	0	1	0	0	0	0	0	0	0	0	1	0	0	0	0	1	0	0	1	0	0	0	0	0	0	1	0	0
2017-02-22	Bourake	7	Edge	Morning	Neap	77.647	Dec	0.44	6	1	0	0	0	0	0	0	0	1	0	0	0	0	0	0	1	0	0	1	0	1	0	0	0	1	0	0	1	0	0	0	0	0	0	0	0	0
2017-02-22	Bourake	7	Edge	Morning	Neap	74.8526	Dec	0.44	4	1	0	0	0	0	0	0	0	0	0	0	0	0	1	0	0	0	0	0	0	0	0	0	0	1	1	0	1	0	0	0	0	0	0	0	0	0
2017-02-22	Bourake	7	Edge	Morning	Neap	74.8526	Dec	0.44	7	1	0	1	0	0	0	0	0	0	0	0	0	0	0	0	1	0	0	0	1	1	0	0	0	1	0	0	1	0	0	0	0	0	0	0	1	0
2017-02-22	Bourake	7	Edge	Morning	Neap	74.8526	Dec	0.44	4	1	0	0	0	0	0	0	0	1	0	0	0	0	0	0	0	0	0	0	0	1	0	0	0	1	0	0	1	0	0	0	0	0	0	0	0	0
2017-02-22	Bourake	7	Edge	Morning	Neap	72.779	Dec	0.44	4	1	0	0	0	0	0	0	0	0	0	0	0	0	0	0	1	0	0	0	0	0	0	0	0	1	0	0	1	0	0	0	0	0	0	0	1	0
2017-02-22	Bourake	7	Edge	Morning	Neap	72.779	Dec	0.44	2	1	0	0	0	0	0	0	0	0	0	1	0	0	0	0	0	0	0	0	0	0	0	0	0	0	0	0	1	0	0	0	0	0	0	0	0	0
2017-02-22	Bourake	7	Edge	Morning	Neap	72.779	Dec	0.44	6	1	0	1	0	0	0	0	0	0	0	1	0	0	1	0	0	0	0	0	0	1	0	0	0	0	0	0	1	0	0	0	0	0	1	0	0	0
2017-02-22	Bourake	7	Edge	Morning	Neap	69.9709	Dec	0.44	2	1	0	0	0	0	0	0	0	0	0	0	0	0	0	0	0	0	0	0	0	0	0	0	0	0	0	0	1	0	0	0	0	0	0	0	1	0
2017-02-22	Bourake	7	Edge	Morning	Neap	69.9709	Dec	0.44	5	1	0	0	0	0	0	0	0	0	0	1	0	0	0	0	0	0	0	0	0	1	0	1	0	1	0	0	1	0	0	0	0	0	0	0	0	0
2017-02-22	Bourake	7	Edge	Morning	Neap	69.9709	Dec	0.44	5	1	0	0	0	0	0	0	0	0	0	1	0	0	0	0	0	0	0	1	0	1	0	0	0	1	0	0	1	0	0	0	0	0	0	0	0	0
2017-02-22	Bourake	7	Edge	Morning	Neap	68.3093	Dec	0.44	2	1	0	0	0	0	0	0	0	0	0	0	0	0	0	0	0	0	0	0	0	0	0	0	0	0	0	0	1	0	0	0	0	0	0	0	1	0
2017-02-22	Bourake	7	Edge	Afternoon	Neap	59.2531	Inc	0.35	4	1	0	0	0	0	0	0	0	1	0	0	0	0	0	0	1	0	0	1	0	0	0	1	0	0	0	0	0	0	0	0	0	0	0	0	0	0
2017-02-22	Bourake	7	Edge	Afternoon	Neap	61.5326	Inc	0.35	1	1	0	0	0	0	0	0	0	0	0	0	0	0	0	0	0	0	0	1	0	0	0	0	0	0	0	0	0	0	0	0	0	0	0	0	0	0
2017-02-22	Bourake	7	Edge	Afternoon	Neap	61.5326	Inc	0.35	5	1	0	0	0	0	0	0	0	0	0	1	0	0	0	0	1	0	0	0	0	0	0	1	0	1	1	0	0	0	0	0	0	0	0	0	0	0
2017-02-22	Bourake	7	Edge	Afternoon	Neap	61.5326	Inc	0.35	5	1	0	0	0	0	0	0	0	1	0	1	0	0	0	0	1	0	0	1	0	0	0	0	0	0	1	0	0	0	0	0	0	0	0	0	0	0
2017-02-22	Bourake	7	Edge	Afternoon	Neap	63.5237	Inc	0.35	2	1	0	0	0	0	0	0	0	1	0	0	0	0	0	0	0	0	0	1	0	0	0	0	0	0	0	0	0	0	0	0	0	0	0	0	0	0
2017-02-22	Bourake	7	Edge	Afternoon	Neap	63.5237	Inc	0.35	3	1	0	0	0	0	0	0	0	1	0	0	0	0	0	0	0	0	0	1	0	0	0	0	0	0	1	0	0	0	0	0	0	0	0	0	0	0
2017-02-22	Bourake	7	Edge	Afternoon	Neap	63.5237	Inc	0.35	3	1	0	0	0	0	0	0	0	1	0	0	0	0	0	0	1	0	0	0	0	0	0	0	0	0	1	0	0	0	0	0	0	0	0	0	0	0
2017-02-22	Bourake	7	Edge	Afternoon	Neap	66.0573	Inc	0.35	1	1	0	0	0	0	0	0	0	1	0	0	0	0	0	0	0	0	0	0	0	0	0	0	0	0	0	0	0	0	0	0	0	0	0	0	0	0
2017-02-22	Bourake	7	Edge	Afternoon	Neap	66.0573	Inc	0.35	5	1	0	0	0	0	0	0	1	1	0	1	0	0	0	0	1	0	0	1	0	0	0	0	0	0	0	0	0	0	0	0	0	0	0	0	0	0
2017-02-22	Bourake	7	Edge	Afternoon	Neap	66.0573	Inc	0.35	6	1	0	0	1	0	0	0	0	1	0	1	0	0	0	0	1	0	0	0	0	0	0	1	0	0	1	0	0	0	0	0	0	0	0	0	0	0
2017-02-22	Bourake	7	Edge	Afternoon	Neap	67.9111	Inc	0.35	3	1	0	0	0	0	0	0	0	1	0	1	0	0	0	0	0	0	0	0	0	0	0	0	0	0	1	0	0	0	0	0	0	0	0	0	0	0
2017-02-22	Bourake	7	Edge	Afternoon	Neap	67.9111	Inc	0.35	2	1	0	0	0	0	0	0	0	1	0	1	0	0	0	0	0	0	0	0	0	0	0	0	0	0	0	0	0	0	0	0	0	0	0	0	0	0
2017-02-22	Bourake	7	Edge	Afternoon	Neap	67.9111	Inc	0.35	3	1	0	0	0	0	0	0	0	1	0	0	0	0	0	0	0	0	0	0	0	0	0	1	0	1	0	0	0	0	0	0	0	0	0	0	0	0
2017-02-22	Bourake	7	Edge	Afternoon	Neap	69.2431	Inc	0.35	4	1	0	0	0	0	0	0	0	1	0	1	0	0	0	0	0	0	0	0	0	0	0	0	1	0	1	0	0	0	0	0	0	0	0	0	0	0
2017-02-22	Bourake	7	Edge	Afternoon	Neap	69.2431	Inc	0.35	6	1	0	0	0	0	0	0	0	1	1	1	0	0	0	0	0	0	0	1	0	0	0	0	0	0	1	0	0	0	0	0	0	0	0	0	1	0
2017-02-22	Bourake	7	Edge	Afternoon	Neap	69.2431	Inc	0.35	5	1	0	0	0	0	0	0	0	1	0	0	0	0	0	0	0	0	0	0	0	1	0	0	1	1	1	0	0	0	0	0	0	0	0	0	0	0
2017-02-22	Bourake	7	Edge	Afternoon	Neap	71.7148	Inc	0.35	2	1	0	0	0	0	0	0	0	1	0	0	0	0	0	0	0	0	0	0	0	0	0	0	0	0	1	0	0	0	0	0	0	0	0	0	0	0
2017-02-22	Bourake	7	Edge	Afternoon	Neap	71.7148	Inc	0.35	2	1	0	0	0	0	0	0	0	1	0	0	0	0	0	0	0	0	0	0	0	0	0	0	0	0	1	0	0	0	0	0	0	0	0	0	0	0
2017-02-22	Bourake	7	Edge	Afternoon	Neap	71.7148	Inc	0.35	1	1	0	0	0	0	0	0	0	0	0	0	0	0	0	0	0	0	0	0	0	0	0	0	0	0	0	0	0	0	0	0	0	0	0	0	0	1
2017-02-22	Bourake	7	Edge	Afternoon	Neap	73.7815	Inc	0.35	7	1	0	0	0	0	0	0	0	1	1	0	0	0	0	0	0	0	0	1	0	0	0	1	0	0	1	0	0	0	0	0	0	0	0	0	1	1
2017-02-22	Bourake	7	Edge	Afternoon	Neap	73.7815	Inc	0.35	3	1	0	0	0	0	0	0	0	0	0	0	0	0	0	0	0	0	0	0	0	0	0	0	1	1	0	0	0	0	0	0	0	0	0	0	1	0
2017-02-22	Bourake	7	Edge	Afternoon	Neap	73.7815	Inc	0.35	6	1	0	0	1	0	0	0	0	1	0	0	0	0	0	0	1	0	0	0	0	0	0	0	0	0	1	0	0	0	0	0	0	0	0	1	1	0
2017-02-22	Bourake	7	Edge	Afternoon	Neap	75.9923	Inc	0.35	6	1	0	1	0	0	0	0	0	1	0	1	0	0	0	0	0	0	0	0	0	0	0	1	0	0	1	0	0	0	0	0	0	0	0	0	1	0
2017-02-22	Bourake	7	Edge	Afternoon	Neap	75.9923	Inc	0.35	4	1	0	0	0	0	0	0	0	1	0	0	0	0	0	0	1	0	0	0	0	0	0	0	0	0	1	0	0	0	0	0	0	0	0	0	1	0
2017-02-22	Bourake	7	Edge	Afternoon	Neap	75.9923	Inc	0.35	9	1	0	1	0	0	0	0	1	1	0	1	0	0	0	0	1	0	0	0	0	0	0	1	1	0	1	0	0	0	0	0	0	0	0	0	1	0
2017-02-22	Bourake	7	Edge	Afternoon	Neap	78.3336	Inc	0.35	5	1	0	0	0	0	0	0	0	0	0	0	0	0	0	0	1	0	0	0	0	1	0	0	0	0	1	0	1	0	0	0	0	0	0	0	1	0
2017-02-22	Bourake	7	Edge	Afternoon	Neap	78.3336	Inc	0.35	4	1	0	1	0	0	0	0	0	0	0	0	0	0	0	0	1	0	0	0	0	0	0	0	0	1	1	0	0	0	0	0	0	0	0	0	0	0
2017-02-22	Bourake	7	Edge	Afternoon	Neap	78.3336	Inc	0.35	0	0	0	0	0	0	0	0	0	0	0	0	0	0	0	0	0	0	0	0	0	0	0	0	0	0	0	0	0	0	0	0	0	0	0	0	0	0
2017-02-22	Bourake	8	Inside	Morning	Neap	50.1214	Dec	0.44	3	1	1	0	0	1	1	0	0	0	0	0	0	0	0	0	0	0	0	0	0	0	0	0	0	0	0	0	0	0	0	0	0	0	0	0	0	0
2017-02-22	Bourake	8	Inside	Morning	Neap	50.1214	Dec	0.44	2	1	0	0	0	0	1	0	0	0	0	0	0	0	0	0	0	0	0	0	0	1	0	0	0	0	0	0	0	0	0	0	0	0	0	0	0	0
2017-02-22	Bourake	8	Inside	Morning	Neap	50.1214	Dec	0.44	2	1	0	0	0	0	1	0	0	0	0	0	0	0	0	0	0	1	0	0	0	0	0	0	0	0	0	0	0	0	0	0	0	0	0	0	0	0
2017-02-22	Bourake	8	Inside	Morning	Neap	49.7644	Dec	0.44	2	1	0	0	0	1	0	0	0	0	0	0	0	0	0	0	0	0	0	0	0	1	0	0	0	0	0	0	0	0	0	0	0	0	0	0	0	0
2017-02-22	Bourake	8	Inside	Morning	Neap	49.7644	Dec	0.44	1	1	0	0	0	0	0	0	0	0	0	0	0	0	0	0	0	0	0	0	0	1	0	0	0	0	0	0	0	0	0	0	0	0	0	0	0	0
2017-02-22	Bourake	8	Inside	Morning	Neap	49.7644	Dec	0.44	1	1	0	0	0	0	1	0	0	0	0	0	0	0	0	0	0	0	0	0	0	0	0	0	0	0	0	0	0	0	0	0	0	0	0	0	0	0
2017-02-22	Bourake	8	Inside	Morning	Neap	49.6271	Dec	0.44	1	1	0	0	0	0	1	0	0	0	0	0	0	0	0	0	0	0	0	0	0	0	0	0	0	0	0	0	0	0	0	0	0	0	0	0	0	0
2017-02-22	Bourake	8	Inside	Morning	Neap	49.6271	Dec	0.44	2	1	0	0	0	0	1	0	0	0	0	0	0	0	0	0	0	1	0	0	0	0	0	0	0	0	0	0	0	0	0	0	0	0	0	0	0	0
2017-02-22	Bourake	8	Inside	Morning	Neap	49.6271	Dec	0.44	2	1	0	0	0	0	1	0	0	0	0	0	0	0	0	0	0	0	0	0	0	1	0	0	0	0	0	0	0	0	0	0	0	0	0	0	0	0
2017-02-22	Bourake	8	Inside	Morning	Neap	48.3706	Dec	0.44	2	1	0	0	0	0	1	1	0	0	0	0	0	0	0	0	0	0	0	0	0	0	0	0	0	0	0	0	0	0	0	0	0	0	0	0	0	0
2017-02-22	Bourake	8	Inside	Morning	Neap	48.3706	Dec	0.44	4	1	0	0	0	0	1	1	0	0	0	0	0	0	0	0	0	1	0	0	0	0	1	0	0	0	0	0	0	0	0	0	0	0	0	0	0	0
2017-02-22	Bourake	8	Inside	Morning	Neap	48.3706	Dec	0.44	0	0	0	0	0	0	0	0	0	0	0	0	0	0	0	0	0	0	0	0	0	0	0	0	0	0	0	0	0	0	0	0	0	0	0	0	0	0
2017-02-22	Bourake	8	Inside	Morning	Neap	46.6472	Dec	0.44	0	0	0	0	0	0	0	0	0	0	0	0	0	0	0	0	0	0	0	0	0	0	0	0	0	0	0	0	0	0	0	0	0	0	0	0	0	0
2017-02-22	Bourake	8	Inside	Morning	Neap	46.6472	Dec	0.44	0	0	0	0	0	0	0	0	0	0	0	0	0	0	0	0	0	0	0	0	0	0	0	0	0	0	0	0	0	0	0	0	0	0	0	0	0	0
2017-02-22	Bourake	8	Inside	Morning	Neap	46.6472	Dec	0.44	1	1	0	0	0	1	0	0	0	0	0	0	0	0	0	0	0	0	0	0	0	0	0	0	0	0	0	0	0	0	0	0	0	0	0	0	0	0
2017-02-22	Bourake	8	Inside	Morning	Neap	45.4388	Dec	0.44	1	1	0	0	0	1	0	0	0	0	0	0	0	0	0	0	0	0	0	0	0	0	0	0	0	0	0	0	0	0	0	0	0	0	0	0	0	0
2017-02-22	Bourake	8	Inside	Morning	Neap	45.4388	Dec	0.44	1	1	0	0	0	1	0	0	0	0	0	0	0	0	0	0	0	0	0	0	0	0	0	0	0	0	0	0	0	0	0	0	0	0	0	0	0	0
2017-02-22	Bourake	8	Inside	Morning	Neap	45.4388	Dec	0.44	1	1	0	0	0	1	0	0	0	0	0	0	0	0	0	0	0	0	0	0	0	0	0	0	0	0	0	0	0	0	0	0	0	0	0	0	0	0
2017-02-22	Bourake	8	Inside	Morning	Neap	43.0838	Dec	0.44	1	1	0	0	0	1	0	0	0	0	0	0	0	0	0	0	0	0	0	0	0	0	0	0	0	0	0	0	0	0	0	0	0	0	0	0	0	0
2017-02-22	Bourake	8	Inside	Morning	Neap	43.0838	Dec	0.44	1	1	0	0	0	0	0	0	0	0	0	0	0	0	0	0	0	0	0	0	0	0	0	0	1	0	0	0	0	0	0	0	0	0	0	0	0	0
2017-02-22	Bourake	8	Inside	Morning	Neap	43.0838	Dec	0.44	1	1	0	0	0	1	0	0	0	0	0	0	0	0	0	0	0	0	0	0	0	0	0	0	0	0	0	0	0	0	0	0	0	0	0	0	0	0
2017-02-22	Bourake	8	Inside	Morning	Neap	41.4429	Dec	0.44	2	1	0	0	0	0	0	0	0	0	0	0	0	0	0	0	0	1	0	0	0	1	0	0	0	0	0	0	0	0	0	0	0	0	0	0	0	0
2017-02-22	Bourake	8	Inside	Morning	Neap	41.4429	Dec	0.44	1	1	0	0	0	0	0	0	0	0	0	0	0	0	0	0	0	0	0	0	0	0	0	0	0	0	0	0	0	0	0	0	0	0	0	0	1	0
2017-02-22	Bourake	8	Inside	Morning	Neap	41.4429	Dec	0.44	1	1	0	0	0	0	0	0	0	0	0	0	0	0	0	0	0	0	0	0	0	1	0	0	0	0	0	0	0	0	0	0	0	0	0	0	0	0
2017-02-22	Bourake	8	Inside	Morning	Neap	38.875	Dec	0.44	1	1	0	0	0	0	0	0	0	0	0	0	0	0	0	0	0	0	0	0	0	1	0	0	0	0	0	0	0	0	0	0	0	0	0	0	0	0
2017-02-22	Bourake	8	Inside	Morning	Neap	38.875	Dec	0.44	0	0	0	0	0	0	0	0	0	0	0	0	0	0	0	0	0	0	0	0	0	0	0	0	0	0	0	0	0	0	0	0	0	0	0	0	0	0
2017-02-22	Bourake	8	Inside	Morning	Neap	38.875	Dec	0.44	2	1	0	0	0	1	0	0	0	0	0	0	0	0	0	0	0	0	0	0	0	1	0	0	0	0	0	0	0	0	0	0	0	0	0	0	0	0
2017-02-22	Bourake	8	Inside	Morning	Neap	34.5769	Dec	0.44	1	1	0	0	0	0	0	0	0	0	0	0	0	0	0	0	0	0	0	0	0	1	0	0	0	0	0	0	0	0	0	0	0	0	0	0	0	0
2017-02-22	Bourake	8	Inside	Morning	Neap	34.5769	Dec	0.44	2	1	0	0	0	1	0	0	0	0	0	0	0	0	0	0	0	0	0	0	0	0	0	0	0	0	0	0	0	0	0	0	0	0	0	0	1	0
2017-02-22	Bourake	8	Inside	Morning	Neap	34.5769	Dec	0.44	0	0	0	0	0	0	0	0	0	0	0	0	0	0	0	0	0	0	0	0	0	0	0	0	0	0	0	0	0	0	0	0	0	0	0	0	0	0
2017-02-22	Bourake	8	Inside	Afternoon	Neap	21.3531	Inc	0.35	2	1	0	0	0	0	1	0	0	0	0	0	0	0	0	0	0	0	0	0	0	0	0	0	0	0	1	0	0	0	0	0	0	0	0	0	0	0
2017-02-22	Bourake	8	Inside	Afternoon	Neap	21.3531	Inc	0.35	4	1	0	0	0	1	1	0	0	0	0	0	0	0	0	0	0	1	0	0	0	0	0	1	0	0	0	0	0	0	0	0	0	0	0	0	0	0
2017-02-22	Bourake	8	Inside	Afternoon	Neap	21.3531	Inc	0.35	1	1	0	0	0	0	1	0	0	0	0	0	0	0	0	0	0	0	0	0	0	0	0	0	0	0	0	0	0	0	0	0	0	0	0	0	0	0
2017-02-22	Bourake	8	Inside	Afternoon	Neap	23.6669	Inc	0.35	2	1	0	0	0	0	1	1	0	0	0	0	0	0	0	0	0	0	0	0	0	0	0	0	0	0	0	0	0	0	0	0	0	0	0	0	0	0
2017-02-22	Bourake	8	Inside	Afternoon	Neap	23.6669	Inc	0.35	2	1	0	0	0	1	1	0	0	0	0	0	0	0	0	0	0	0	0	0	0	0	0	0	0	0	0	0	0	0	0	0	0	0	0	0	0	0
2017-02-22	Bourake	8	Inside	Afternoon	Neap	23.6669	Inc	0.35	1	1	0	0	0	0	1	0	0	0	0	0	0	0	0	0	0	0	0	0	0	0	0	0	0	0	0	0	0	0	0	0	0	0	0	0	0	0
2017-02-22	Bourake	8	Inside	Afternoon	Neap	25.4383	Inc	0.35	2	1	0	0	0	0	1	0	0	0	0	0	0	0	0	0	0	0	0	0	0	0	0	0	0	0	1	0	0	0	0	0	0	0	0	0	0	0
2017-02-22	Bourake	8	Inside	Afternoon	Neap	25.4383	Inc	0.35	1	1	0	0	0	0	1	0	0	0	0	0	0	0	0	0	0	0	0	0	0	0	0	0	0	0	0	0	0	0	0	0	0	0	0	0	0	0
2017-02-22	Bourake	8	Inside	Afternoon	Neap	25.4383	Inc	0.35	4	1	0	0	0	0	1	0	0	0	0	0	0	0	0	0	0	0	0	0	0	1	0	1	0	0	1	0	0	0	0	0	0	0	0	0	0	0
2017-02-22	Bourake	8	Inside	Afternoon	Neap	27.6766	Inc	0.35	5	1	0	0	0	0	1	0	0	0	0	0	0	0	0	0	1	0	0	0	0	1	0	1	0	0	1	0	0	0	0	0	0	0	0	0	0	0
2017-02-22	Bourake	8	Inside	Afternoon	Neap	27.6766	Inc	0.35	3	1	0	0	0	0	1	0	0	0	0	0	0	0	0	0	0	0	0	0	0	1	0	0	0	0	1	0	0	0	0	0	0	0	0	0	0	0
2017-02-22	Bourake	8	Inside	Afternoon	Neap	27.6766	Inc	0.35	3	1	0	0	0	0	1	0	0	0	0	0	0	0	0	0	0	1	0	0	0	0	0	1	0	0	0	0	0	0	0	0	0	0	0	0	0	0
2017-02-22	Bourake	8	Inside	Afternoon	Neap	29.8463	Inc	0.35	2	1	0	0	0	1	1	0	0	0	0	0	0	0	0	0	0	0	0	0	0	0	0	0	0	0	0	0	0	0	0	0	0	0	0	0	0	0
2017-02-22	Bourake	8	Inside	Afternoon	Neap	29.8463	Inc	0.35	2	1	0	0	0	0	1	0	0	0	0	0	0	0	0	0	0	0	0	0	0	0	0	1	0	0	0	0	0	0	0	0	0	0	0	0	0	0
2017-02-22	Bourake	8	Inside	Afternoon	Neap	29.8463	Inc	0.35	2	1	0	0	0	0	1	0	0	0	0	0	0	0	0	0	0	0	0	0	0	1	0	0	0	0	0	0	0	0	0	0	0	0	0	0	0	0
2017-02-22	Bourake	8	Inside	Afternoon	Neap	32.2356	Inc	0.35	2	1	0	0	0	0	1	0	0	0	0	0	0	0	0	0	0	0	0	0	0	0	0	1	0	0	0	0	0	0	0	0	0	0	0	0	0	0
2017-02-22	Bourake	8	Inside	Afternoon	Neap	32.2356	Inc	0.35	2	1	0	0	0	0	1	0	0	0	0	0	0	0	0	0	0	0	0	0	0	0	0	1	0	0	0	0	0	0	0	0	0	0	0	0	0	0
2017-02-22	Bourake	8	Inside	Afternoon	Neap	32.2356	Inc	0.35	1	1	0	0	0	0	0	0	0	0	0	0	0	0	0	0	1	0	0	0	0	0	0	0	0	0	0	0	0	0	0	0	0	0	0	0	0	0
2017-02-22	Bourake	8	Inside	Afternoon	Neap	34.0208	Inc	0.35	3	1	0	0	0	1	0	0	0	0	0	0	0	0	0	0	0	1	0	0	0	1	0	0	0	0	0	0	0	0	0	0	0	0	0	0	0	0
2017-02-22	Bourake	8	Inside	Afternoon	Neap	34.0208	Inc	0.35	1	1	0	0	0	0	1	0	0	0	0	0	0	0	0	0	0	0	0	0	0	0	0	0	0	0	0	0	0	0	0	0	0	0	0	0	0	0
2017-02-22	Bourake	8	Inside	Afternoon	Neap	34.0208	Inc	0.35	2	1	0	0	0	0	1	0	0	0	0	0	0	0	0	0	0	0	0	0	0	0	0	1	0	0	0	0	0	0	0	0	0	0	0	0	0	0
2017-02-22	Bourake	8	Inside	Afternoon	Neap	36.5818	Inc	0.35	1	1	0	0	0	0	1	0	0	0	0	0	0	0	0	0	0	0	0	0	0	0	0	0	0	0	0	0	0	0	0	0	0	0	0	0	0	0
2017-02-22	Bourake	8	Inside	Afternoon	Neap	36.5818	Inc	0.35	4	1	0	0	0	0	1	0	0	0	0	0	0	0	0	0	0	0	0	0	0	0	0	1	0	0	1	0	0	0	0	0	0	0	0	0	1	0
2017-02-22	Bourake	8	Inside	Afternoon	Neap	36.5818	Inc	0.35	1	1	0	0	0	0	1	0	0	0	0	0	0	0	0	0	0	0	0	0	0	0	0	0	0	0	0	0	0	0	0	0	0	0	0	0	0	0
2017-02-22	Bourake	8	Inside	Afternoon	Neap	38.2571	Inc	0.35	2	1	0	0	0	0	1	0	0	0	0	0	0	0	0	0	0	0	0	0	0	0	0	0	0	0	0	0	0	0	0	0	0	0	0	0	0	1
2017-02-22	Bourake	8	Inside	Afternoon	Neap	38.2571	Inc	0.35	2	1	0	0	0	0	1	0	0	0	0	0	0	0	0	0	0	0	0	0	0	1	0	0	0	0	0	0	0	0	0	0	0	0	0	0	0	0
2017-02-22	Bourake	8	Inside	Afternoon	Neap	38.2571	Inc	0.35	1	1	0	0	0	0	1	0	0	0	0	0	0	0	0	0	0	0	0	0	0	0	0	0	0	0	0	0	0	0	0	0	0	0	0	0	0	0
2017-02-22	Bourake	9	Edge	Morning	Neap	67.6502	Dec	0.44	3	1	0	0	0	0	0	0	0	0	0	0	0	0	0	0	0	0	0	1	1	0	0	0	1	0	0	0	0	0	0	0	0	0	0	0	0	0
2017-02-22	Bourake	9	Edge	Morning	Neap	67.6364	Dec	0.44	3	1	0	0	0	0	0	0	0	0	0	0	0	0	0	0	1	0	0	1	1	0	0	0	0	0	0	0	0	0	0	0	0	0	0	0	0	0
2017-02-22	Bourake	9	Edge	Morning	Neap	67.6364	Dec	0.44	6	1	0	1	0	0	0	0	0	0	0	1	0	0	0	0	1	0	0	1	1	0	0	0	0	0	0	0	0	0	0	0	0	0	1	0	0	0
2017-02-22	Bourake	9	Edge	Morning	Neap	67.6364	Dec	0.44	5	1	0	1	0	0	0	0	0	0	0	1	0	0	0	0	0	0	0	1	0	0	0	0	0	0	0	1	0	0	0	0	0	0	1	0	0	0
2017-02-22	Bourake	9	Edge	Morning	Neap	67.1696	Dec	0.44	2	1	0	0	0	0	0	0	0	0	0	1	0	0	0	0	0	0	0	1	0	0	0	0	0	0	0	0	0	0	0	0	0	0	0	0	0	0
2017-02-22	Bourake	9	Edge	Morning	Neap	67.1696	Dec	0.44	2	1	0	0	0	0	0	0	0	0	0	1	0	0	0	0	0	0	0	1	0	0	0	0	0	0	0	0	0	0	0	0	0	0	0	0	0	0
2017-02-22	Bourake	9	Edge	Morning	Neap	67.1696	Dec	0.44	2	1	0	0	0	0	0	0	0	0	0	0	0	0	0	0	0	0	0	1	1	0	0	0	0	0	0	0	0	0	0	0	0	0	0	0	0	0
2017-02-22	Bourake	9	Edge	Morning	Neap	66.4624	Dec	0.44	3	1	0	0	0	0	0	0	0	0	0	1	0	0	0	0	0	0	0	1	1	0	0	0	0	0	0	0	0	0	0	0	0	0	0	0	0	0
2017-02-22	Bourake	9	Edge	Morning	Neap	66.4624	Dec	0.44	4	1	0	1	0	0	0	0	0	0	0	0	0	0	0	0	0	0	0	1	0	0	0	0	0	0	0	1	0	0	0	0	0	0	1	0	0	0
2017-02-22	Bourake	9	Edge	Morning	Neap	66.4624	Dec	0.44	3	1	0	0	0	0	0	0	0	0	0	0	0	0	0	0	1	0	0	0	0	0	0	0	0	0	0	1	0	0	0	0	0	0	0	0	0	1
2017-02-22	Bourake	9	Edge	Morning	Neap	64.8283	Dec	0.44	3	1	0	0	0	0	0	1	1	0	0	0	0	0	0	0	0	0	0	0	0	0	0	0	0	0	1	0	0	0	0	0	0	0	0	0	0	0
2017-02-22	Bourake	9	Edge	Morning	Neap	64.8283	Dec	0.44	1	1	0	0	0	0	0	0	0	0	0	0	0	0	0	0	0	0	0	0	0	0	0	0	0	0	1	0	0	0	0	0	0	0	0	0	0	0
2017-02-22	Bourake	9	Edge	Morning	Neap	64.8283	Dec	0.44	0	0	0	0	0	0	0	0	0	0	0	0	0	0	0	0	0	0	0	0	0	0	0	0	0	0	0	0	0	0	0	0	0	0	0	0	0	0
2017-02-22	Bourake	9	Edge	Morning	Neap	63.4139	Dec	0.44	4	1	0	1	1	0	0	0	0	0	0	1	0	0	0	0	0	0	0	1	0	0	0	0	0	0	0	0	0	0	0	0	0	0	0	0	0	0
2017-02-22	Bourake	9	Edge	Morning	Neap	63.4139	Dec	0.44	2	1	0	0	0	0	0	0	0	0	0	0	0	0	0	0	1	0	0	1	0	0	0	0	0	0	0	0	0	0	0	0	0	0	0	0	0	0
2017-02-22	Bourake	9	Edge	Morning	Neap	63.4139	Dec	0.44	1	1	0	0	0	0	0	0	0	0	0	0	0	0	0	0	0	0	0	0	0	0	0	0	0	0	1	0	0	0	0	0	0	0	0	0	0	0
2017-02-22	Bourake	9	Edge	Morning	Neap	60.4684	Dec	0.44	3	1	0	0	0	0	0	0	0	0	0	0	0	0	0	0	1	0	0	1	0	0	0	0	0	0	0	0	0	0	0	0	0	0	0	0	0	1
2017-02-22	Bourake	9	Edge	Morning	Neap	60.4684	Dec	0.44	3	1	0	0	0	0	0	0	0	0	0	0	0	0	0	0	1	0	0	0	0	0	0	0	0	0	1	0	0	0	0	0	0	0	1	0	0	0
2017-02-22	Bourake	9	Edge	Morning	Neap	60.4684	Dec	0.44	4	1	0	0	0	0	0	0	0	0	0	0	0	0	0	0	1	0	0	1	1	0	0	0	0	0	1	0	0	0	0	0	0	0	0	0	0	0
2017-02-22	Bourake	9	Edge	Morning	Neap	58.6215	Dec	0.44	3	1	0	1	0	0	0	0	0	0	0	0	0	0	0	0	0	0	0	1	0	0	0	0	0	0	1	0	0	0	0	0	0	0	0	0	0	0
2017-02-22	Bourake	9	Edge	Morning	Neap	58.6215	Dec	0.44	2	1	0	0	0	0	0	0	0	0	0	0	0	0	0	0	1	0	0	0	0	0	0	0	0	0	0	0	0	0	0	0	0	0	0	0	1	0
2017-02-22	Bourake	9	Edge	Morning	Neap	58.6215	Dec	0.44	6	1	0	1	0	0	0	0	0	0	0	0	0	0	0	0	1	0	0	1	1	0	0	0	0	0	1	1	0	0	0	0	0	0	0	0	0	0
2017-02-22	Bourake	9	Edge	Morning	Neap	56.1223	Dec	0.44	2	1	0	0	0	0	0	0	0	0	0	0	0	0	0	0	1	0	0	0	0	0	0	0	0	0	1	0	0	0	0	0	0	0	0	0	0	0
2017-02-22	Bourake	9	Edge	Morning	Neap	56.1223	Dec	0.44	4	1	0	0	0	0	0	0	0	0	0	0	0	0	0	0	1	0	0	1	0	0	0	0	0	0	1	0	0	0	0	0	0	0	1	0	0	0
2017-02-22	Bourake	9	Edge	Morning	Neap	56.1223	Dec	0.44	4	1	0	1	0	0	0	0	0	0	0	0	0	0	0	0	1	0	0	0	0	0	0	0	0	0	1	0	0	0	0	0	0	0	1	0	0	0
2017-02-22	Bourake	9	Edge	Morning	Neap	52.0301	Dec	0.44	2	1	0	0	0	0	0	0	0	0	0	0	0	0	0	0	0	0	0	0	0	0	0	0	0	0	1	1	0	0	0	0	0	0	0	0	0	0
2017-02-22	Bourake	9	Edge	Morning	Neap	52.0301	Dec	0.44	3	1	0	0	0	0	0	0	0	0	0	0	0	0	0	0	1	0	0	1	0	0	0	0	0	0	1	0	0	0	0	0	0	0	0	0	0	0
2017-02-22	Bourake	9	Edge	Morning	Neap	52.0301	Dec	0.44	2	1	0	0	0	0	0	0	0	0	0	0	0	0	0	0	1	0	0	0	0	0	0	0	0	0	1	0	0	0	0	0	0	0	0	0	0	0
2017-02-22	Bourake	9	Edge	Morning	Neap	50.7119	Dec	0.44	5	1	0	0	0	0	0	0	0	0	0	0	0	0	0	0	1	0	0	1	0	0	0	0	0	0	1	1	0	0	0	0	0	0	1	0	0	0
2017-02-22	Bourake	9	Edge	Afternoon	Neap	42.0539	Inc	0.35	1	1	0	0	0	0	0	0	0	0	0	0	0	0	0	0	0	0	0	0	0	0	0	0	0	0	1	0	0	0	0	0	0	0	0	0	0	0
2017-02-22	Bourake	9	Edge	Afternoon	Neap	42.0539	Inc	0.35	1	1	0	0	0	0	0	0	0	0	0	0	0	0	0	0	0	0	0	0	0	0	0	0	0	0	1	0	0	0	0	0	0	0	0	0	0	0
2017-02-22	Bourake	9	Edge	Afternoon	Neap	42.0539	Inc	0.35	1	1	0	0	0	0	0	0	0	0	0	0	0	0	0	0	0	0	0	0	0	0	0	0	0	0	1	0	0	0	0	0	0	0	0	0	0	0
2017-02-22	Bourake	9	Edge	Afternoon	Neap	44.9033	Inc	0.35	1	1	0	0	0	0	0	0	0	0	0	0	0	0	0	0	0	0	0	0	0	0	0	0	0	0	1	0	0	0	0	0	0	0	0	0	0	0
2017-02-22	Bourake	9	Edge	Afternoon	Neap	44.9033	Inc	0.35	1	1	0	0	0	0	0	0	0	0	0	0	0	0	0	0	0	0	0	0	0	0	0	0	0	0	1	0	0	0	0	0	0	0	0	0	0	0
2017-02-22	Bourake	9	Edge	Afternoon	Neap	44.9033	Inc	0.35	1	1	0	0	0	0	0	0	0	0	0	0	0	0	0	0	0	0	0	0	0	0	0	0	0	0	1	0	0	0	0	0	0	0	0	0	0	0
2017-02-22	Bourake	9	Edge	Afternoon	Neap	47.3132	Inc	0.35	1	1	0	0	0	0	0	0	0	0	0	0	0	0	0	0	0	0	0	0	0	0	0	0	0	0	1	0	0	0	0	0	0	0	0	0	0	0
2017-02-22	Bourake	9	Edge	Afternoon	Neap	47.3132	Inc	0.35	1	1	0	0	0	0	0	0	0	0	0	0	0	0	0	0	0	0	0	0	0	0	0	0	0	0	1	0	0	0	0	0	0	0	0	0	0	0
2017-02-22	Bourake	9	Edge	Afternoon	Neap	47.3132	Inc	0.35	1	1	0	0	0	0	0	0	0	0	0	0	0	0	0	0	0	0	0	0	0	0	0	0	0	0	1	0	0	0	0	0	0	0	0	0	0	0
2017-02-22	Bourake	9	Edge	Afternoon	Neap	50.0116	Inc	0.35	1	1	0	0	0	0	0	0	0	0	0	0	0	0	0	0	0	1	0	0	0	0	0	0	0	0	0	0	0	0	0	0	0	0	0	0	0	0
2017-02-22	Bourake	9	Edge	Afternoon	Neap	50.0116	Inc	0.35	2	1	0	0	0	0	0	0	0	0	0	0	0	0	0	0	0	1	0	0	0	0	0	0	0	0	1	0	0	0	0	0	0	0	0	0	0	0
2017-02-22	Bourake	9	Edge	Afternoon	Neap	50.0116	Inc	0.35	1	1	0	0	0	0	0	0	0	0	0	0	0	0	0	0	0	0	0	0	0	0	0	0	0	0	1	0	0	0	0	0	0	0	0	0	0	0
2017-02-22	Bourake	9	Edge	Afternoon	Neap	51.5976	Inc	0.35	0	0	0	0	0	0	0	0	0	0	0	0	0	0	0	0	0	0	0	0	0	0	0	0	0	0	0	0	0	0	0	0	0	0	0	0	0	0
2017-02-22	Bourake	9	Edge	Afternoon	Neap	51.5976	Inc	0.35	2	1	0	0	0	0	0	0	0	0	0	0	0	0	0	0	0	1	0	1	0	0	0	0	0	0	0	0	0	0	0	0	0	0	0	0	0	0
2017-02-22	Bourake	9	Edge	Afternoon	Neap	51.5976	Inc	0.35	0	0	0	0	0	0	0	0	0	0	0	0	0	0	0	0	0	0	0	0	0	0	0	0	0	0	0	0	0	0	0	0	0	0	0	0	0	0
2017-02-22	Bourake	9	Edge	Afternoon	Neap	54.6529	Inc	0.35	0	0	0	0	0	0	0	0	0	0	0	0	0	0	0	0	0	0	0	0	0	0	0	0	0	0	0	0	0	0	0	0	0	0	0	0	0	0
2017-02-22	Bourake	9	Edge	Afternoon	Neap	54.6529	Inc	0.35	1	1	0	0	0	0	0	0	0	0	0	0	0	0	0	0	0	0	0	0	0	0	0	0	0	0	1	0	0	0	0	0	0	0	0	0	0	0
2017-02-22	Bourake	9	Edge	Afternoon	Neap	54.6529	Inc	0.35	1	1	0	0	0	0	0	0	0	0	0	0	0	0	0	0	0	0	0	0	0	0	0	0	0	0	1	0	0	0	0	0	0	0	0	0	0	0
2017-02-22	Bourake	9	Edge	Afternoon	Neap	54.7903	Inc	0.35	0	0	0	0	0	0	0	0	0	0	0	0	0	0	0	0	0	0	0	0	0	0	0	0	0	0	0	0	0	0	0	0	0	0	0	0	0	0
2017-02-22	Bourake	9	Edge	Afternoon	Neap	54.7903	Inc	0.35	1	1	0	0	0	0	0	0	0	0	0	0	0	0	0	0	0	0	0	0	0	0	0	0	0	0	1	0	0	0	0	0	0	0	0	0	0	0
2017-02-22	Bourake	9	Edge	Afternoon	Neap	54.7903	Inc	0.35	0	0	0	0	0	0	0	0	0	0	0	0	0	0	0	0	0	0	0	0	0	0	0	0	0	0	0	0	0	0	0	0	0	0	0	0	0	0
2017-02-22	Bourake	9	Edge	Afternoon	Neap	55.7515	Inc	0.35	0	0	0	0	0	0	0	0	0	0	0	0	0	0	0	0	0	0	0	0	0	0	0	0	0	0	0	0	0	0	0	0	0	0	0	0	0	0
2017-02-22	Bourake	9	Edge	Afternoon	Neap	55.7515	Inc	0.35	2	1	0	0	0	0	0	0	0	0	0	0	0	0	0	0	0	1	0	0	0	0	0	0	0	0	1	0	0	0	0	0	0	0	0	0	0	0
2017-02-22	Bourake	9	Edge	Afternoon	Neap	55.7515	Inc	0.35	2	1	0	0	0	0	0	0	0	0	0	0	0	0	0	0	0	0	0	0	0	0	0	0	0	0	1	0	0	0	0	0	0	0	0	0	1	0
2017-02-22	Bourake	9	Edge	Afternoon	Neap	56.2321	Inc	0.35	2	1	0	0	0	0	0	0	0	0	0	0	0	0	0	0	0	0	0	0	0	0	0	0	0	0	1	0	0	0	0	0	0	0	0	0	1	0
2017-02-22	Bourake	9	Edge	Afternoon	Neap	56.2321	Inc	0.35	2	1	0	0	0	0	0	0	0	0	0	0	0	0	0	0	0	0	0	1	0	0	0	0	0	0	1	0	0	0	0	0	0	0	0	0	0	0
2017-02-23	Bourake	5	Edge	Morning	Neap	100.167	Inc	0.81	2	1	0	0	0	0	0	0	0	0	0	0	0	0	0	0	0	0	0	1	0	0	0	0	0	1	0	0	0	0	0	0	0	0	0	0	0	0
2017-02-23	Bourake	5	Edge	Morning	Neap	100.167	Inc	0.81	4	1	0	0	0	0	0	0	0	0	0	0	0	0	0	0	1	0	0	1	0	0	0	0	0	1	0	0	0	0	0	0	0	0	0	1	0	0
2017-02-23	Bourake	5	Edge	Morning	Neap	100.167	Inc	0.81	2	1	0	0	0	0	0	0	0	1	0	0	0	0	0	0	0	0	0	0	0	0	0	0	0	1	0	0	0	0	0	0	0	0	0	0	0	0
2017-02-23	Bourake	5	Edge	Morning	Neap	103.923	Inc	0.81	2	1	0	0	0	0	0	0	0	0	0	0	0	0	0	0	1	0	0	0	0	0	0	0	0	1	0	0	0	0	0	0	0	0	0	0	0	0
2017-02-23	Bourake	5	Edge	Morning	Neap	103.923	Inc	0.81	3	1	0	0	0	0	0	0	0	0	0	0	0	0	0	0	0	0	1	0	0	0	0	0	0	1	0	0	0	0	0	0	0	0	0	1	0	0
2017-02-23	Bourake	5	Edge	Morning	Neap	103.923	Inc	0.81	3	1	0	1	0	0	0	0	0	0	0	0	0	0	0	0	0	0	0	0	0	0	0	0	0	1	0	0	0	0	0	0	0	0	0	1	0	0
2017-02-23	Bourake	5	Edge	Morning	Neap	104.081	Inc	0.81	0	0	0	0	0	0	0	0	0	0	0	0	0	0	0	0	0	0	0	0	0	0	0	0	0	0	0	0	0	0	0	0	0	0	0	0	0	0
2017-02-23	Bourake	5	Edge	Morning	Neap	104.081	Inc	0.81	5	1	0	1	0	0	0	0	0	0	0	0	0	0	0	0	1	0	0	1	0	0	0	0	0	0	0	0	0	1	0	0	0	0	0	1	0	0
2017-02-23	Bourake	5	Edge	Morning	Neap	104.081	Inc	0.81	5	1	0	0	0	0	0	0	1	0	0	0	0	0	0	0	1	0	0	1	0	0	0	0	0	1	0	0	0	0	0	0	0	0	1	0	0	0
2017-02-23	Bourake	5	Edge	Morning	Neap	103.696	Dec	0.59	2	1	0	0	0	0	0	0	0	0	0	0	0	0	0	0	0	0	0	1	0	0	0	0	0	1	0	0	0	0	0	0	0	0	0	0	0	0
2017-02-23	Bourake	5	Edge	Morning	Neap	103.696	Dec	0.59	3	1	0	0	0	0	0	0	0	0	0	0	0	0	0	0	0	0	0	0	0	0	0	0	0	1	0	0	0	0	0	1	0	0	1	0	0	0
2017-02-23	Bourake	5	Edge	Morning	Neap	103.696	Dec	0.59	5	1	0	1	0	0	0	0	0	1	0	0	0	0	1	0	0	0	0	0	0	0	0	0	0	1	0	0	0	1	0	0	0	0	0	0	0	0
2017-02-23	Bourake	5	Edge	Morning	Neap	102.433	Dec	0.59	5	1	0	0	0	0	0	0	0	0	0	0	0	0	0	0	0	0	0	0	1	0	0	0	0	1	0	0	0	0	0	0	1	0	1	1	0	0
2017-02-23	Bourake	5	Edge	Morning	Neap	102.433	Dec	0.59	4	1	1	1	0	0	0	0	0	0	0	0	0	0	0	0	0	0	0	1	0	0	0	0	0	1	0	0	0	0	0	0	0	0	0	0	0	0
2017-02-23	Bourake	5	Edge	Morning	Neap	102.433	Dec	0.59	2	1	0	0	0	0	0	0	1	0	0	0	0	0	0	0	0	0	0	0	0	0	0	0	0	0	0	1	0	0	0	0	0	0	0	0	0	0
2017-02-23	Bourake	5	Edge	Morning	Neap	101.465	Dec	0.59	3	1	0	0	0	0	0	0	0	0	0	0	0	0	0	0	0	0	0	1	0	0	0	0	0	1	0	1	0	0	0	0	0	0	0	0	0	0
2017-02-23	Bourake	5	Edge	Morning	Neap	101.465	Dec	0.59	4	1	1	1	0	0	0	0	0	0	0	0	0	0	0	0	0	0	0	1	0	0	0	0	0	1	0	0	0	0	0	0	0	0	0	0	0	0
2017-02-23	Bourake	5	Edge	Morning	Neap	101.465	Dec	0.59	3	1	1	1	0	0	0	0	0	0	0	0	0	0	0	0	0	0	0	0	0	0	0	0	0	1	0	0	0	0	0	0	0	0	0	0	0	0
2017-02-23	Bourake	5	Edge	Morning	Neap	99.7828	Dec	0.59	6	1	0	1	0	0	0	0	0	0	0	0	0	0	0	0	1	0	0	1	0	0	0	0	0	1	0	1	0	1	0	0	0	0	0	0	0	0
2017-02-23	Bourake	5	Edge	Morning	Neap	99.7828	Dec	0.59	4	1	1	0	0	0	0	0	0	0	0	0	0	0	0	0	0	0	0	1	0	0	0	0	0	1	0	0	0	0	0	0	1	0	0	0	0	0
2017-02-23	Bourake	5	Edge	Morning	Neap	99.7828	Dec	0.59	4	1	0	1	0	0	0	0	0	1	0	0	0	0	0	0	0	0	0	0	0	0	0	0	0	1	0	0	0	1	0	0	0	0	0	0	0	0
2017-02-23	Bourake	5	Edge	Morning	Neap	97.5445	Dec	0.59	3	1	0	1	0	0	0	0	0	1	0	0	0	0	0	0	0	0	0	0	0	0	0	0	0	1	0	0	0	0	0	0	0	0	0	0	0	0
2017-02-23	Bourake	5	Edge	Morning	Neap	97.5445	Dec	0.59	5	1	0	0	0	0	0	0	0	0	0	0	0	0	0	0	0	0	0	1	1	0	0	0	0	1	0	1	0	1	0	0	0	0	0	0	0	0
2017-02-23	Bourake	5	Edge	Morning	Neap	97.5445	Dec	0.59	2	1	0	0	0	0	0	0	0	0	0	0	0	0	0	0	0	0	1	0	0	0	0	0	0	1	0	0	0	0	0	0	0	0	0	0	0	0
2017-02-23	Bourake	5	Edge	Morning	Neap	95.7525	Dec	0.59	6	1	1	0	0	0	0	0	0	0	0	0	0	0	0	0	0	0	0	1	1	1	0	0	0	1	0	0	0	1	0	0	0	0	0	0	0	0
2017-02-23	Bourake	5	Edge	Morning	Neap	95.7525	Dec	0.59	5	1	0	0	0	0	0	0	1	0	0	0	0	0	0	0	0	0	0	0	0	1	0	0	0	1	0	0	0	1	0	0	0	0	0	0	1	0
2017-02-23	Bourake	5	Edge	Morning	Neap	95.7525	Dec	0.59	2	1	1	0	0	0	0	0	0	0	0	0	0	0	0	0	0	0	0	0	0	0	0	0	0	1	0	0	0	0	0	0	0	0	0	0	0	0
2017-02-23	Bourake	5	Edge	Morning	Neap	93.1709	Dec	0.59	1	1	0	0	0	0	0	0	0	0	0	0	0	0	0	0	0	0	0	0	0	0	0	0	0	1	0	0	0	0	0	0	0	0	0	0	0	0
2017-02-23	Bourake	5	Edge	Morning	Neap	93.1709	Dec	0.59	2	1	0	1	0	0	0	0	0	0	0	0	0	0	0	0	0	0	0	0	0	0	0	0	0	0	0	0	0	0	0	0	1	0	0	0	0	0
2017-02-23	Bourake	6	Inside	Morning	Neap	61.1413	Dec	0.59	1	1	0	0	0	0	1	0	0	0	0	0	0	0	0	0	0	0	0	0	0	0	0	0	0	0	0	0	0	0	0	0	0	0	0	0	0	0
2017-02-23	Bourake	6	Inside	Morning	Neap	61.1413	Dec	0.59	1	1	0	0	0	0	1	0	0	0	0	0	0	0	0	0	0	0	0	0	0	0	0	0	0	0	0	0	0	0	0	0	0	0	0	0	0	0
2017-02-23	Bourake	6	Inside	Morning	Neap	60.6469	Dec	0.59	1	1	0	0	0	0	1	0	0	0	0	0	0	0	0	0	0	0	0	0	0	0	0	0	0	0	0	0	0	0	0	0	0	0	0	0	0	0
2017-02-23	Bourake	6	Inside	Morning	Neap	60.6469	Dec	0.59	2	1	0	0	0	0	1	0	0	0	0	0	0	0	0	0	0	1	0	0	0	0	0	0	0	0	0	0	0	0	0	0	0	0	0	0	0	0
2017-02-23	Bourake	6	Inside	Morning	Neap	60.6469	Dec	0.59	2	1	0	0	0	0	1	0	0	0	0	0	0	0	0	0	0	1	0	0	0	0	0	0	0	0	0	0	0	0	0	0	0	0	0	0	0	0
2017-02-23	Bourake	6	Inside	Morning	Neap	60.1457	Dec	0.59	2	1	0	0	0	0	1	0	0	0	0	0	0	0	0	0	0	1	0	0	0	0	0	0	0	0	0	0	0	0	0	0	0	0	0	0	0	0
2017-02-23	Bourake	6	Inside	Morning	Neap	60.1457	Dec	0.59	3	1	0	0	0	0	1	0	0	0	0	0	0	0	0	0	0	1	0	0	0	1	0	0	0	0	0	0	0	0	0	0	0	0	0	0	0	0
2017-02-23	Bourake	6	Inside	Morning	Neap	60.1457	Dec	0.59	3	1	0	0	0	0	1	0	0	0	0	0	0	0	0	0	0	1	0	0	0	1	0	0	0	0	0	0	0	0	0	0	0	0	0	0	0	0
2017-02-23	Bourake	6	Inside	Morning	Neap	58.8343	Dec	0.59	4	1	0	0	0	0	1	0	0	1	0	0	0	0	0	0	1	1	0	0	0	0	0	0	0	0	0	0	0	0	0	0	0	0	0	0	0	0
2017-02-23	Bourake	6	Inside	Morning	Neap	58.8343	Dec	0.59	4	1	0	0	0	0	1	0	0	0	0	0	0	0	0	0	1	1	0	0	0	0	0	0	0	0	0	0	0	0	0	0	0	0	0	0	1	0
2017-02-23	Bourake	6	Inside	Morning	Neap	58.8343	Dec	0.59	1	1	0	0	0	0	0	0	0	0	0	0	0	0	0	0	0	1	0	0	0	0	0	0	0	0	0	0	0	0	0	0	0	0	0	0	0	0
2017-02-23	Bourake	6	Inside	Morning	Neap	58.2782	Dec	0.59	3	1	1	0	0	0	1	0	0	0	0	0	0	0	0	0	0	1	0	0	0	0	0	0	0	0	0	0	0	0	0	0	0	0	0	0	0	0
2017-02-23	Bourake	6	Inside	Morning	Neap	58.2782	Dec	0.59	2	1	0	0	0	0	1	0	0	0	0	0	0	0	0	0	0	1	0	0	0	0	0	0	0	0	0	0	0	0	0	0	0	0	0	0	0	0
2017-02-23	Bourake	6	Inside	Morning	Neap	58.2782	Dec	0.59	3	1	0	0	0	0	1	0	0	0	0	0	0	0	0	0	0	1	0	0	0	1	0	0	0	0	0	0	0	0	0	0	0	0	0	0	0	0
2017-02-23	Bourake	6	Inside	Morning	Neap	56.4175	Dec	0.59	2	1	0	0	0	0	1	0	0	0	0	0	0	0	0	0	0	1	0	0	0	0	0	0	0	0	0	0	0	0	0	0	0	0	0	0	0	0
2017-02-23	Bourake	6	Inside	Morning	Neap	56.4175	Dec	0.59	3	1	0	0	0	0	1	0	0	0	0	0	0	0	0	0	0	1	0	0	0	0	0	0	0	0	0	0	0	0	0	0	0	1	0	0	0	0
2017-02-23	Bourake	6	Inside	Morning	Neap	56.4175	Dec	0.59	3	1	0	0	0	0	1	0	0	0	0	0	0	0	0	0	0	1	0	0	0	1	0	0	0	0	0	0	0	0	0	0	0	0	0	0	0	0
2017-02-23	Bourake	6	Inside	Morning	Neap	54.5774	Dec	0.59	2	1	0	0	0	0	1	0	0	0	0	0	0	0	0	0	0	1	0	0	0	0	0	0	0	0	0	0	0	0	0	0	0	0	0	0	0	0
2017-02-23	Bourake	6	Inside	Morning	Neap	54.5774	Dec	0.59	5	1	0	0	0	0	1	0	0	0	0	0	0	0	0	0	1	1	0	0	0	0	1	0	0	0	0	0	0	1	0	0	0	0	0	0	0	0
2017-02-23	Bourake	6	Inside	Morning	Neap	54.5774	Dec	0.59	3	1	0	0	0	0	1	0	0	0	0	0	0	0	0	0	0	1	0	0	0	0	0	0	0	0	0	0	0	0	0	0	0	1	0	0	0	0
2017-02-23	Bourake	6	Inside	Morning	Neap	51.4946	Dec	0.59	2	1	0	0	0	0	1	0	0	0	0	0	0	0	0	0	0	1	0	0	0	0	0	0	0	0	0	0	0	0	0	0	0	0	0	0	0	0
2017-02-23	Bourake	6	Inside	Morning	Neap	51.4946	Dec	0.59	2	1	0	0	0	0	1	0	0	0	0	0	0	0	0	0	0	1	0	0	0	0	0	0	0	0	0	0	0	0	0	0	0	0	0	0	0	0
2017-02-23	Bourake	6	Inside	Morning	Neap	51.4946	Dec	0.59	2	1	0	0	0	0	1	0	0	0	0	0	0	0	1	0	0	0	0	0	0	0	0	0	0	0	0	0	0	0	0	0	0	0	0	0	0	0
2017-02-23	Bourake	6	Inside	Morning	Neap	50.3549	Dec	0.59	2	1	0	0	0	0	1	0	0	0	0	0	0	0	0	0	0	1	0	0	0	0	0	0	0	0	0	0	0	0	0	0	0	0	0	0	0	0
2017-02-23	Bourake	6	Inside	Morning	Neap	50.3549	Dec	0.59	2	1	0	0	0	0	1	0	0	0	0	0	0	0	0	0	0	1	0	0	0	0	0	0	0	0	0	0	0	0	0	0	0	0	0	0	0	0
2017-02-23	Bourake	6	Inside	Morning	Neap	50.3549	Dec	0.59	2	1	0	0	0	0	1	0	0	0	0	0	0	0	0	0	0	1	0	0	0	0	0	0	0	0	0	0	0	0	0	0	0	0	0	0	0	0
2017-02-23	Bourake	6	Inside	Morning	Neap	46.812	Dec	0.59	3	1	0	0	0	0	1	0	0	0	0	0	0	0	0	0	0	1	0	0	0	0	0	0	0	0	0	0	0	0	0	0	0	1	0	0	0	0
2017-02-23	Bourake	6	Inside	Morning	Neap	46.812	Dec	0.59	3	1	0	0	0	0	1	0	0	0	0	0	0	0	0	0	0	1	0	0	0	0	1	0	0	0	0	0	0	0	0	0	0	0	0	0	0	0
2017-02-23	Bourake	6	Inside	Morning	Neap	46.812	Dec	0.59	2	1	0	0	0	0	0	0	0	0	0	0	0	0	0	0	0	1	0	0	0	0	0	0	0	0	0	0	0	1	0	0	0	0	0	0	0	0
2017-02-23	Bourake	7	Edge	Morning	Neap	79.5008	Inc	0.81	5	1	0	1	0	0	0	0	0	0	0	1	0	0	0	0	1	0	0	0	0	1	0	1	0	0	0	0	0	0	0	0	0	0	0	0	0	0
2017-02-23	Bourake	7	Edge	Morning	Neap	79.5008	Inc	0.81	8	1	0	1	0	0	0	0	0	0	0	1	0	0	0	0	0	0	0	1	0	1	0	1	0	0	0	1	0	1	0	0	0	0	0	0	0	1
2017-02-23	Bourake	7	Edge	Morning	Neap	82.4394	Inc	0.81	5	1	0	1	0	0	0	1	0	0	0	0	0	0	0	0	1	0	0	1	0	1	0	0	0	0	0	0	0	0	0	0	0	0	0	0	0	0
2017-02-23	Bourake	7	Edge	Morning	Neap	82.4394	Inc	0.81	6	1	0	0	0	0	0	1	0	0	0	1	0	0	0	0	0	0	0	1	0	1	0	0	0	0	0	0	0	0	0	0	0	0	0	0	1	1
2017-02-23	Bourake	7	Edge	Morning	Neap	82.4394	Inc	0.81	3	1	0	0	0	0	0	1	0	0	0	0	0	0	0	0	0	0	0	1	0	1	0	0	0	0	0	0	0	0	0	0	0	0	0	0	0	0
2017-02-23	Bourake	7	Edge	Morning	Neap	85.2957	Inc	0.81	6	1	0	1	0	0	0	0	0	0	0	0	0	1	0	0	1	0	0	0	0	1	0	0	0	0	0	0	0	0	0	0	0	0	1	0	1	0
2017-02-23	Bourake	7	Edge	Morning	Neap	85.2957	Inc	0.81	7	1	0	1	0	0	0	0	1	0	0	0	0	0	0	0	0	0	0	1	0	1	0	0	0	1	0	0	0	0	0	0	0	0	1	1	0	0
2017-02-23	Bourake	7	Edge	Morning	Neap	85.2957	Inc	0.81	4	1	0	0	0	0	0	1	0	0	0	0	0	0	0	0	1	0	0	1	0	0	0	0	0	0	0	0	0	0	0	0	0	0	0	1	0	0
2017-02-23	Bourake	7	Edge	Morning	Neap	88.7561	Inc	0.81	3	1	0	1	0	0	0	1	0	0	0	1	0	0	0	0	0	0	0	0	0	0	0	0	0	0	0	0	0	0	0	0	0	0	0	0	0	0
2017-02-23	Bourake	7	Edge	Morning	Neap	88.7561	Inc	0.81	1	1	0	1	0	0	0	0	0	0	0	0	0	0	0	0	0	0	0	0	0	0	0	0	0	0	0	0	0	0	0	0	0	0	0	0	0	0
2017-02-23	Bourake	7	Edge	Morning	Neap	88.7561	Inc	0.81	1	1	0	1	0	0	0	0	0	0	0	0	0	0	0	0	0	0	0	0	0	0	0	0	0	0	0	0	0	0	0	0	0	0	0	0	0	0
2017-02-23	Bourake	7	Edge	Morning	Neap	89.9233	Inc	0.81	5	1	0	0	0	0	0	0	0	0	0	0	0	0	0	0	1	0	0	1	0	1	0	0	0	0	0	0	1	0	0	0	0	0	0	0	1	0
2017-02-23	Bourake	7	Edge	Morning	Neap	89.9233	Inc	0.81	6	1	0	0	0	0	0	0	0	1	0	0	0	1	0	0	1	0	0	1	0	0	0	0	0	0	0	1	1	0	0	0	0	0	0	0	0	0
2017-02-23	Bourake	7	Edge	Morning	Neap	89.9233	Inc	0.81	3	1	0	0	0	0	0	0	1	0	0	0	0	0	0	0	1	0	0	1	0	0	0	0	0	0	0	0	0	0	0	0	0	0	0	0	0	0
2017-02-23	Bourake	7	Edge	Morning	Neap	88.0489	Dec	0.59	5	1	0	1	0	0	0	0	0	0	0	0	0	0	0	0	1	0	0	1	0	0	1	1	0	0	0	0	0	0	0	0	0	0	0	0	0	0
2017-02-23	Bourake	7	Edge	Morning	Neap	88.0489	Dec	0.59	2	1	0	1	0	0	0	0	0	0	0	0	0	0	0	0	0	0	0	0	0	0	0	0	0	0	0	0	0	0	0	0	0	0	0	0	1	0
2017-02-23	Bourake	7	Edge	Morning	Neap	88.0489	Dec	0.59	3	1	0	0	0	0	0	0	0	1	0	0	0	0	0	0	0	0	0	0	0	0	0	1	0	0	0	1	0	0	0	0	0	0	0	0	0	0
2017-02-23	Bourake	7	Edge	Morning	Neap	85.8518	Dec	0.59	2	1	0	0	0	0	0	0	0	0	0	0	0	0	0	0	1	0	0	0	0	0	0	1	0	0	0	0	0	0	0	0	0	0	0	0	0	0
2017-02-23	Bourake	7	Edge	Morning	Neap	85.8518	Dec	0.59	4	1	0	0	0	0	0	0	0	1	0	0	0	0	0	0	1	0	0	1	0	0	0	0	0	0	0	0	0	0	0	0	0	0	1	0	0	0
2017-02-23	Bourake	7	Edge	Morning	Neap	85.8518	Dec	0.59	4	1	0	1	0	0	0	0	0	0	0	0	0	0	0	0	1	0	0	0	0	0	1	0	0	0	0	0	0	0	0	0	0	0	0	0	1	0
2017-02-23	Bourake	7	Edge	Morning	Neap	83.2565	Dec	0.59	3	1	0	1	0	0	0	0	1	0	0	0	0	0	0	0	0	0	0	1	0	0	0	0	0	0	0	0	0	0	0	0	0	0	0	0	0	0
2017-02-23	Bourake	7	Edge	Morning	Neap	83.2565	Dec	0.59	3	1	0	0	0	0	0	0	1	1	0	0	0	0	0	0	0	0	0	0	0	0	0	1	0	0	0	0	0	0	0	0	0	0	0	0	0	0
2017-02-23	Bourake	7	Edge	Morning	Neap	83.2565	Dec	0.59	1	1	0	0	0	0	0	0	0	0	0	0	0	0	1	0	0	0	0	0	0	0	0	0	0	0	0	0	0	0	0	0	0	0	0	0	0	0
2017-02-23	Bourake	7	Edge	Morning	Neap	79.9196	Dec	0.59	4	1	0	1	0	0	0	0	0	0	0	0	0	0	0	0	1	0	0	0	0	1	0	0	0	0	0	0	0	0	0	0	0	0	1	0	0	0
2017-02-23	Bourake	7	Edge	Morning	Neap	79.9196	Dec	0.59	5	1	0	1	0	0	0	0	1	0	0	0	0	0	0	0	0	0	0	0	0	1	0	0	0	0	0	0	0	1	0	0	0	0	0	0	1	0
2017-02-23	Bourake	7	Edge	Morning	Neap	79.9196	Dec	0.59	3	1	0	1	0	0	0	0	0	0	0	0	0	0	0	0	0	0	0	1	0	1	0	0	0	0	0	0	0	0	0	0	0	0	0	0	0	0
2017-02-23	Bourake	7	Edge	Morning	Neap	76.6652	Dec	0.59	3	1	0	1	0	0	0	0	1	0	0	0	0	0	0	0	1	0	0	0	0	0	0	0	0	0	0	0	0	0	0	0	0	0	0	0	0	0
2017-02-23	Bourake	8	Inside	Morning	Neap	61.1413	Dec	0.59	2	1	0	0	0	0	1	0	0	0	0	0	0	0	0	0	0	0	0	0	0	0	0	0	0	0	0	0	0	0	0	0	0	1	0	0	0	0
2017-02-23	Bourake	8	Inside	Morning	Neap	60.7842	Dec	0.59	3	1	0	0	0	0	1	0	0	0	0	0	0	0	0	0	0	0	0	0	0	0	0	0	0	0	0	0	1	0	0	0	0	1	0	0	0	0
2017-02-23	Bourake	8	Inside	Morning	Neap	60.7842	Dec	0.59	1	1	0	0	0	0	1	0	0	0	0	0	0	0	0	0	0	0	0	0	0	0	0	0	0	0	0	0	0	0	0	0	0	0	0	0	0	0
2017-02-23	Bourake	8	Inside	Morning	Neap	60.7842	Dec	0.59	1	1	0	0	0	0	0	0	0	0	0	0	0	0	0	0	0	0	0	0	0	1	0	0	0	0	0	0	0	0	0	0	0	0	0	0	0	0
2017-02-23	Bourake	8	Inside	Morning	Neap	60.283	Dec	0.59	3	1	0	0	0	0	0	0	0	0	0	0	0	0	0	0	1	1	0	0	0	0	0	0	0	0	0	0	0	0	0	0	0	0	0	0	1	0
2017-02-23	Bourake	8	Inside	Morning	Neap	60.283	Dec	0.59	3	1	0	0	0	0	1	0	0	0	0	0	0	0	0	0	0	1	0	0	0	1	0	0	0	0	0	0	0	0	0	0	0	0	0	0	0	0
2017-02-23	Bourake	8	Inside	Morning	Neap	60.283	Dec	0.59	4	1	0	0	0	1	1	1	0	0	0	0	0	0	0	0	0	0	0	0	0	1	0	0	0	0	0	0	0	0	0	0	0	0	0	0	0	0
2017-02-23	Bourake	8	Inside	Morning	Neap	58.903	Dec	0.59	2	1	0	0	0	0	1	0	0	0	0	0	0	0	0	0	0	1	0	0	0	0	0	0	0	0	0	0	0	0	0	0	0	0	0	0	0	0
2017-02-23	Bourake	8	Inside	Morning	Neap	58.903	Dec	0.59	3	1	0	0	0	1	1	0	0	0	0	0	0	0	0	0	0	1	0	0	0	0	0	0	0	0	0	0	0	0	0	0	0	0	0	0	0	0
2017-02-23	Bourake	8	Inside	Morning	Neap	58.903	Dec	0.59	4	1	0	0	0	1	1	0	0	0	0	0	0	0	0	0	0	1	0	0	0	1	0	0	0	0	0	0	0	0	0	0	0	0	0	0	0	0
2017-02-23	Bourake	8	Inside	Morning	Neap	58.3468	Dec	0.59	2	1	0	0	0	0	1	0	0	0	0	0	0	0	0	0	0	1	0	0	0	0	0	0	0	0	0	0	0	0	0	0	0	0	0	0	0	0
2017-02-23	Bourake	8	Inside	Morning	Neap	58.3468	Dec	0.59	2	1	0	0	0	0	0	0	0	0	0	0	0	0	0	0	0	1	0	0	0	0	1	0	0	0	0	0	0	0	0	0	0	0	0	0	0	0
2017-02-23	Bourake	8	Inside	Morning	Neap	58.3468	Dec	0.59	2	1	0	0	0	0	1	0	0	0	0	0	0	0	0	0	0	1	0	0	0	0	0	0	0	0	0	0	0	0	0	0	0	0	0	0	0	0
2017-02-23	Bourake	8	Inside	Morning	Neap	56.5548	Dec	0.59	2	1	0	0	0	0	0	0	0	0	0	0	0	0	0	0	0	1	0	0	0	0	0	0	0	0	0	0	0	0	0	0	0	1	0	0	0	0
2017-02-23	Bourake	8	Inside	Morning	Neap	56.5548	Dec	0.59	1	1	0	0	0	0	0	0	0	0	0	0	0	0	0	0	0	1	0	0	0	0	0	0	0	0	0	0	0	0	0	0	0	0	0	0	0	0
2017-02-23	Bourake	8	Inside	Morning	Neap	56.5548	Dec	0.59	3	1	0	0	0	0	0	0	0	0	0	0	0	0	0	0	0	1	0	0	0	1	0	0	0	0	0	0	0	0	0	0	0	1	0	0	0	0
2017-02-23	Bourake	8	Inside	Morning	Neap	54.7834	Dec	0.59	1	1	0	0	0	0	0	0	0	0	0	0	0	0	0	0	0	0	0	0	0	0	0	0	0	0	0	0	0	0	0	0	0	1	0	0	0	0
2017-02-23	Bourake	8	Inside	Morning	Neap	54.7834	Dec	0.59	4	1	0	0	0	0	1	0	0	0	0	0	0	0	0	0	1	0	0	0	0	1	0	0	0	0	0	0	0	0	0	0	0	1	0	0	0	0
2017-02-23	Bourake	8	Inside	Morning	Neap	54.7834	Dec	0.59	2	1	0	0	0	0	0	1	0	0	0	0	0	0	0	0	0	1	0	0	0	0	0	0	0	0	0	0	0	0	0	0	0	0	0	0	0	0
2017-02-23	Bourake	8	Inside	Morning	Neap	51.7006	Dec	0.59	3	1	0	0	0	0	0	1	0	0	0	0	0	0	0	0	0	0	0	0	0	0	0	0	0	0	1	0	0	0	0	0	0	1	0	0	0	0
2017-02-23	Bourake	8	Inside	Morning	Neap	51.7006	Dec	0.59	2	1	0	0	0	0	0	0	0	0	0	0	0	0	0	0	0	1	0	0	0	0	0	0	0	0	0	0	0	0	0	0	0	0	0	0	1	0
2017-02-23	Bourake	8	Inside	Morning	Neap	51.7006	Dec	0.59	1	1	0	0	0	0	0	0	0	0	0	0	0	0	0	0	0	0	0	0	0	1	0	0	0	0	0	0	0	0	0	0	0	0	0	0	0	0
2017-02-23	Bourake	8	Inside	Morning	Neap	50.4922	Dec	0.59	0	0	0	0	0	0	0	0	0	0	0	0	0	0	0	0	0	0	0	0	0	0	0	0	0	0	0	0	0	0	0	0	0	0	0	0	0	0
2017-02-23	Bourake	8	Inside	Morning	Neap	50.4922	Dec	0.59	2	1	0	0	0	0	1	0	0	0	0	0	0	0	0	0	0	0	0	0	0	0	0	0	0	0	0	0	1	0	0	0	0	0	0	0	0	0
2017-02-23	Bourake	8	Inside	Morning	Neap	50.4922	Dec	0.59	0	0	0	0	0	0	0	0	0	0	0	0	0	0	0	0	0	0	0	0	0	0	0	0	0	0	0	0	0	0	0	0	0	0	0	0	0	0
2017-02-23	Bourake	8	Inside	Morning	Neap	46.812	Dec	0.59	4	1	0	0	0	0	1	1	0	0	0	0	0	0	0	0	0	0	0	0	0	1	0	0	0	0	0	0	0	0	0	0	0	1	0	0	0	0
2017-02-23	Bourake	8	Inside	Morning	Neap	46.812	Dec	0.59	2	1	0	0	0	0	1	0	0	0	0	0	0	0	0	0	0	0	0	0	0	1	0	0	0	0	0	0	0	0	0	0	0	0	0	0	0	0
2017-02-23	Bourake	9	Edge	Morning	Neap	63.8533	Dec	0.59	1	1	0	0	0	0	0	0	0	0	0	0	0	0	0	0	0	0	0	1	0	0	0	0	0	0	0	0	0	0	0	0	0	0	0	0	0	0
2017-02-23	Bourake	9	Edge	Morning	Neap	63.8533	Dec	0.59	2	1	0	1	0	0	0	0	0	0	0	0	0	0	0	0	0	0	0	1	0	0	0	0	0	0	0	0	0	0	0	0	0	0	0	0	0	0
2017-02-23	Bourake	9	Edge	Morning	Neap	63.5787	Dec	0.59	1	1	0	0	0	0	0	0	0	0	0	0	0	0	0	0	1	0	0	0	0	0	0	0	0	0	0	0	0	0	0	0	0	0	0	0	0	0
2017-02-23	Bourake	9	Edge	Morning	Neap	63.5787	Dec	0.59	3	1	0	1	0	0	0	0	0	0	0	0	0	0	0	0	1	0	0	1	0	0	0	0	0	0	0	0	0	0	0	0	0	0	0	0	0	0
2017-02-23	Bourake	9	Edge	Morning	Neap	63.5787	Dec	0.59	4	1	0	0	0	0	0	0	0	0	0	0	0	0	0	0	1	0	0	1	0	0	0	0	0	0	0	0	0	1	0	0	0	0	0	0	1	0
2017-02-23	Bourake	9	Edge	Morning	Neap	62.3428	Dec	0.59	5	1	0	0	0	0	0	0	0	1	1	1	0	0	0	0	0	0	0	1	0	0	0	0	0	0	0	0	0	0	0	0	0	0	1	0	0	0
2017-02-23	Bourake	9	Edge	Morning	Neap	62.3428	Dec	0.59	4	1	0	0	0	0	0	0	0	0	1	1	0	0	0	0	0	0	0	1	0	0	0	0	0	0	0	0	0	0	0	0	0	0	1	0	0	0
2017-02-23	Bourake	9	Edge	Morning	Neap	62.3428	Dec	0.59	1	1	0	0	0	0	0	0	0	0	0	0	0	0	0	0	0	0	0	1	0	0	0	0	0	0	0	0	0	0	0	0	0	0	0	0	0	0
2017-02-23	Bourake	9	Edge	Morning	Neap	60.9696	Dec	0.59	1	1	0	0	0	0	0	0	0	0	0	0	0	0	0	0	0	0	0	0	0	0	0	0	0	0	0	0	0	0	0	0	0	0	1	0	0	0
2017-02-23	Bourake	9	Edge	Morning	Neap	60.9696	Dec	0.59	4	1	0	1	0	0	0	0	0	0	0	1	0	0	0	0	0	0	0	0	0	0	0	0	0	0	1	1	0	0	0	0	0	0	0	0	0	0
2017-02-23	Bourake	9	Edge	Morning	Neap	60.9696	Dec	0.59	1	1	0	0	0	0	0	0	0	0	0	0	0	0	0	0	0	0	0	0	0	0	0	0	0	0	1	0	0	0	0	0	0	0	0	0	0	0
2017-02-23	Bourake	9	Edge	Morning	Neap	59.3904	Dec	0.59	7	1	0	1	0	0	0	0	0	0	0	1	0	0	0	0	1	0	0	1	0	0	0	0	0	0	1	0	0	1	0	0	0	0	1	0	0	0
2017-02-23	Bourake	9	Edge	Morning	Neap	59.3904	Dec	0.59	6	1	0	1	0	0	0	0	0	0	1	1	0	0	0	0	1	0	0	1	0	0	0	0	0	0	0	0	0	0	0	0	0	0	1	0	0	0
2017-02-23	Bourake	9	Edge	Morning	Neap	59.3904	Dec	0.59	1	1	0	0	0	0	0	0	0	0	0	0	0	0	0	0	0	0	0	1	0	0	0	0	0	0	0	0	0	0	0	0	0	0	0	0	0	0
2017-02-23	Bourake	9	Edge	Morning	Neap	57.8113	Dec	0.59	1	1	0	0	0	0	0	0	0	0	0	0	0	0	0	0	0	0	0	0	0	0	0	0	1	0	0	0	0	0	0	0	0	0	0	0	0	0
2017-02-23	Bourake	9	Edge	Morning	Neap	57.8113	Dec	0.59	2	1	0	0	0	0	0	0	0	0	0	0	0	0	0	0	1	0	0	1	0	0	0	0	0	0	0	0	0	0	0	0	0	0	0	0	0	0
2017-02-23	Bourake	9	Edge	Morning	Neap	57.8113	Dec	0.59	2	1	0	0	0	0	0	0	0	0	0	0	0	0	0	0	0	0	0	1	0	0	0	0	0	0	0	0	0	1	0	0	0	0	0	0	0	0
2017-02-23	Bourake	9	Edge	Morning	Neap	56.3694	Dec	0.59	6	1	0	0	0	0	0	0	0	1	1	1	0	0	0	0	1	0	0	1	0	0	0	0	0	0	0	0	0	1	0	0	0	0	0	0	0	0
2017-02-23	Bourake	9	Edge	Morning	Neap	56.3694	Dec	0.59	1	1	0	0	0	0	0	0	0	0	0	0	0	0	0	0	1	0	0	0	0	0	0	0	0	0	0	0	0	0	0	0	0	0	0	0	0	0
2017-02-23	Bourake	9	Edge	Morning	Neap	56.3694	Dec	0.59	1	1	0	0	0	0	0	0	0	0	0	0	0	0	0	0	0	0	0	0	0	0	0	0	0	0	1	0	0	0	0	0	0	0	0	0	0	0
2017-02-23	Bourake	9	Edge	Morning	Neap	54.1723	Dec	0.59	6	1	0	1	0	0	0	0	0	0	1	1	0	0	0	0	1	0	0	1	0	0	0	0	0	0	1	0	0	0	0	0	0	0	0	0	0	0
2017-02-23	Bourake	9	Edge	Morning	Neap	54.1723	Dec	0.59	5	1	0	0	0	0	0	0	0	0	0	0	0	0	0	0	0	0	0	1	0	0	0	0	0	0	1	0	0	1	0	0	0	0	1	0	1	0
2017-02-23	Bourake	9	Edge	Morning	Neap	54.1723	Dec	0.59	2	1	0	0	0	0	0	0	0	1	0	0	0	0	0	0	0	0	0	0	0	0	0	0	0	0	1	0	0	0	0	0	0	0	0	0	0	0
2017-02-23	Bourake	9	Edge	Morning	Neap	51.8379	Dec	0.59	1	1	0	0	0	0	0	0	0	0	0	0	0	0	0	0	0	0	0	0	0	0	0	0	0	0	1	0	0	0	0	0	0	0	0	0	0	0
2017-02-23	Bourake	9	Edge	Morning	Neap	51.8379	Dec	0.59	2	1	0	0	0	0	0	0	0	0	0	0	0	0	0	0	0	0	0	0	0	0	0	0	0	0	1	0	0	0	0	0	0	0	0	0	1	0
2017-02-23	Bourake	9	Edge	Morning	Neap	51.8379	Dec	0.59	2	1	0	0	0	0	0	0	0	1	0	0	0	0	0	0	0	0	0	1	0	0	0	0	0	0	0	0	0	0	0	0	0	0	0	0	0	0
2017-02-23	Bourake	9	Edge	Morning	Neap	50.0528	Dec	0.59	2	1	0	0	0	0	0	0	0	0	0	0	0	0	0	0	0	0	0	0	0	0	0	0	0	0	1	0	0	0	0	0	0	0	0	0	1	0
2017-02-23	Bourake	9	Edge	Morning	Neap	50.0528	Dec	0.59	4	1	0	0	0	0	0	0	0	0	0	0	0	0	0	0	0	0	0	1	0	0	0	0	0	0	1	0	0	0	0	0	0	0	0	0	1	1
2017-02-23	Bourake	9	Edge	Morning	Neap	50.0528	Dec	0.59	2	1	0	0	0	0	0	0	0	0	0	0	0	0	0	0	1	0	0	0	0	0	0	0	0	0	0	0	0	0	0	0	0	0	0	0	1	0
2017-02-28	Bourake	1	Edge	Morning	Spring	53.575	Inc	1.38	0	0	0	0	0	0	0	0	0	0	0	0	0	0	0	0	0	0	0	0	0	0	0	0	0	0	0	0	0	0	0	0	0	0	0	0	0	0
2017-02-28	Bourake	1	Edge	Morning	Spring	53.575	Inc	1.38	3	1	0	0	0	0	0	0	0	0	0	0	0	0	0	0	0	0	0	0	0	0	0	0	0	0	0	1	0	1	0	0	0	0	0	0	1	0
2017-02-28	Bourake	1	Edge	Morning	Spring	61.2648	Inc	1.38	0	0	0	0	0	0	0	0	0	0	0	0	0	0	0	0	0	0	0	0	0	0	0	0	0	0	0	0	0	0	0	0	0	0	0	0	0	0
2017-02-28	Bourake	1	Edge	Morning	Spring	61.2648	Inc	1.38	0	0	0	0	0	0	0	0	0	0	0	0	0	0	0	0	0	0	0	0	0	0	0	0	0	0	0	0	0	0	0	0	0	0	0	0	0	0
2017-02-28	Bourake	1	Edge	Morning	Spring	61.2648	Inc	1.38	1	1	0	0	0	0	0	0	0	0	0	0	0	0	0	0	0	0	0	1	0	0	0	0	0	0	0	0	0	0	0	0	0	0	0	0	0	0
2017-02-28	Bourake	1	Edge	Morning	Spring	69.1744	Inc	1.38	0	0	0	0	0	0	0	0	0	0	0	0	0	0	0	0	0	0	0	0	0	0	0	0	0	0	0	0	0	0	0	0	0	0	0	0	0	0
2017-02-28	Bourake	1	Edge	Morning	Spring	69.1744	Inc	1.38	1	1	0	0	0	0	0	0	0	0	0	0	0	0	0	0	0	0	0	1	0	0	0	0	0	0	0	0	0	0	0	0	0	0	0	0	0	0
2017-02-28	Bourake	1	Edge	Morning	Spring	69.1744	Inc	1.38	0	0	0	0	0	0	0	0	0	0	0	0	0	0	0	0	0	0	0	0	0	0	0	0	0	0	0	0	0	0	0	0	0	0	0	0	0	0
2017-02-28	Bourake	1	Edge	Morning	Spring	76.6995	Inc	1.38	1	1	0	0	0	0	0	0	0	0	0	0	0	0	0	0	0	0	0	0	0	0	0	0	0	0	0	1	0	0	0	0	0	0	0	0	0	0
2017-02-28	Bourake	1	Edge	Morning	Spring	76.6995	Inc	1.38	1	1	0	0	0	0	0	0	0	0	0	0	0	0	0	0	0	0	0	1	0	0	0	0	0	0	0	0	0	0	0	0	0	0	0	0	0	0
2017-02-28	Bourake	1	Edge	Morning	Spring	76.6995	Inc	1.38	1	1	0	0	0	0	0	0	0	0	0	0	0	0	0	0	0	0	0	0	0	0	0	0	0	0	0	0	0	0	0	0	0	0	0	0	0	1
2017-02-28	Bourake	1	Edge	Morning	Spring	83.0368	Inc	1.38	2	1	0	0	0	0	0	0	0	0	0	0	0	0	0	0	0	0	0	1	0	0	0	0	0	0	0	0	0	0	0	0	0	0	0	0	0	1
2017-02-28	Bourake	1	Edge	Morning	Spring	83.0368	Inc	1.38	1	1	0	0	0	0	0	0	0	0	0	0	0	0	0	0	0	0	0	0	0	0	0	0	0	0	0	1	0	0	0	0	0	0	0	0	0	0
2017-02-28	Bourake	1	Edge	Morning	Spring	83.0368	Inc	1.38	0	0	0	0	0	0	0	0	0	0	0	0	0	0	0	0	0	0	0	0	0	0	0	0	0	0	0	0	0	0	0	0	0	0	0	0	0	0
2017-02-28	Bourake	1	Edge	Morning	Spring	88.1382	Inc	1.38	0	0	0	0	0	0	0	0	0	0	0	0	0	0	0	0	0	0	0	0	0	0	0	0	0	0	0	0	0	0	0	0	0	0	0	0	0	0
2017-02-28	Bourake	1	Edge	Morning	Spring	88.1382	Inc	1.38	0	0	0	0	0	0	0	0	0	0	0	0	0	0	0	0	0	0	0	0	0	0	0	0	0	0	0	0	0	0	0	0	0	0	0	0	0	0
2017-02-28	Bourake	1	Edge	Morning	Spring	88.1382	Inc	1.38	1	1	0	0	0	0	0	0	0	0	0	0	0	0	0	0	0	0	0	1	0	0	0	0	0	0	0	0	0	0	0	0	0	0	0	0	0	0
2017-02-28	Bourake	1	Edge	Morning	Spring	93.1572	Inc	1.38	0	0	0	0	0	0	0	0	0	0	0	0	0	0	0	0	0	0	0	0	0	0	0	0	0	0	0	0	0	0	0	0	0	0	0	0	0	0
2017-02-28	Bourake	1	Edge	Morning	Spring	93.1572	Inc	1.38	0	0	0	0	0	0	0	0	0	0	0	0	0	0	0	0	0	0	0	0	0	0	0	0	0	0	0	0	0	0	0	0	0	0	0	0	0	0
2017-02-28	Bourake	1	Edge	Morning	Spring	93.1572	Inc	1.38	0	0	0	0	0	0	0	0	0	0	0	0	0	0	0	0	0	0	0	0	0	0	0	0	0	0	0	0	0	0	0	0	0	0	0	0	0	0
2017-02-28	Bourake	1	Edge	Morning	Spring	97.9153	Inc	1.38	0	0	0	0	0	0	0	0	0	0	0	0	0	0	0	0	0	0	0	0	0	0	0	0	0	0	0	0	0	0	0	0	0	0	0	0	0	0
2017-02-28	Bourake	1	Edge	Morning	Spring	97.9153	Inc	1.38	2	1	0	0	0	0	0	0	0	0	0	0	0	0	0	0	0	0	0	1	0	0	0	0	0	0	0	0	0	0	0	0	0	0	0	0	0	1
2017-02-28	Bourake	1	Edge	Morning	Spring	97.9153	Inc	1.38	1	1	0	0	0	0	0	0	0	0	0	0	0	0	0	0	1	0	0	0	0	0	0	0	0	0	0	0	0	0	0	0	0	0	0	0	0	0
2017-02-28	Bourake	1	Edge	Morning	Spring	101.19	Inc	1.38	0	0	0	0	0	0	0	0	0	0	0	0	0	0	0	0	0	0	0	0	0	0	0	0	0	0	0	0	0	0	0	0	0	0	0	0	0	0
2017-02-28	Bourake	1	Edge	Morning	Spring	101.19	Inc	1.38	0	0	0	0	0	0	0	0	0	0	0	0	0	0	0	0	0	0	0	0	0	0	0	0	0	0	0	0	0	0	0	0	0	0	0	0	0	0
2017-02-28	Bourake	1	Edge	Morning	Spring	101.19	Inc	1.38	0	0	0	0	0	0	0	0	0	0	0	0	0	0	0	0	0	0	0	0	0	0	0	0	0	0	0	0	0	0	0	0	0	0	0	0	0	0
2017-02-28	Bourake	1	Edge	Morning	Spring	104.005	Inc	1.38	1	1	0	0	0	0	0	0	0	0	0	0	0	0	0	0	0	0	0	1	0	0	0	0	0	0	0	0	0	0	0	0	0	0	0	0	0	0
2017-02-28	Bourake	1	Edge	Morning	Spring	104.005	Inc	1.38	0	0	0	0	0	0	0	0	0	0	0	0	0	0	0	0	0	0	0	0	0	0	0	0	0	0	0	0	0	0	0	0	0	0	0	0	0	0
2017-02-28	Bourake	1	Edge	Afternoon	Spring	81.746	Dec	1.25	1	1	0	0	0	0	0	0	0	0	0	0	0	0	0	1	0	0	0	0	0	0	0	0	0	0	0	0	0	0	0	0	0	0	0	0	0	0
2017-02-28	Bourake	1	Edge	Afternoon	Spring	76.0198	Dec	1.25	1	1	0	0	0	0	0	0	0	0	0	0	0	0	0	1	0	0	0	0	0	0	0	0	0	0	0	0	0	0	0	0	0	0	0	0	0	0
2017-02-28	Bourake	1	Edge	Afternoon	Spring	76.0198	Dec	1.25	1	1	0	0	0	0	0	0	0	0	0	0	0	0	0	1	0	0	0	0	0	0	0	0	0	0	0	0	0	0	0	0	0	0	0	0	0	0
2017-02-28	Bourake	1	Edge	Afternoon	Spring	76.0198	Dec	1.25	1	1	0	0	0	0	0	0	0	0	0	0	0	0	0	1	0	0	0	0	0	0	0	0	0	0	0	0	0	0	0	0	0	0	0	0	0	0
2017-02-28	Bourake	1	Edge	Afternoon	Spring	68.0484	Dec	1.25	1	1	0	0	0	0	0	0	0	0	0	0	0	0	0	1	0	0	0	0	0	0	0	0	0	0	0	0	0	0	0	0	0	0	0	0	0	0
2017-02-28	Bourake	1	Edge	Afternoon	Spring	68.0484	Dec	1.25	1	1	0	0	0	0	0	0	0	0	0	0	0	0	0	1	0	0	0	0	0	0	0	0	0	0	0	0	0	0	0	0	0	0	0	0	0	0
2017-02-28	Bourake	1	Edge	Afternoon	Spring	68.0484	Dec	1.25	1	1	0	0	0	0	0	0	0	0	0	0	0	0	0	1	0	0	0	0	0	0	0	0	0	0	0	0	0	0	0	0	0	0	0	0	0	0
2017-02-28	Bourake	1	Edge	Afternoon	Spring	62.3565	Dec	1.25	1	1	0	0	0	0	0	0	0	0	0	0	0	0	0	1	0	0	0	0	0	0	0	0	0	0	0	0	0	0	0	0	0	0	0	0	0	0
2017-02-28	Bourake	1	Edge	Afternoon	Spring	62.3565	Dec	1.25	1	1	0	0	0	0	0	0	0	0	0	0	0	0	0	1	0	0	0	0	0	0	0	0	0	0	0	0	0	0	0	0	0	0	0	0	0	0
2017-02-28	Bourake	1	Edge	Afternoon	Spring	62.3565	Dec	1.25	1	1	0	0	0	0	0	0	0	0	0	0	0	0	0	1	0	0	0	0	0	0	0	0	0	0	0	0	0	0	0	0	0	0	0	0	0	0
2017-02-28	Bourake	1	Edge	Afternoon	Spring	55.827	Dec	1.25	1	1	0	0	0	0	0	0	0	0	0	0	0	0	0	1	0	0	0	0	0	0	0	0	0	0	0	0	0	0	0	0	0	0	0	0	0	0
2017-02-28	Bourake	1	Edge	Afternoon	Spring	55.827	Dec	1.25	1	1	0	0	0	0	0	0	0	0	0	0	0	0	0	1	0	0	0	0	0	0	0	0	0	0	0	0	0	0	0	0	0	0	0	0	0	0
2017-02-28	Bourake	1	Edge	Afternoon	Spring	55.827	Dec	1.25	4	1	0	0	0	0	0	0	0	0	0	0	0	0	0	1	0	1	0	1	0	0	0	0	0	0	0	1	0	0	0	0	0	0	0	0	0	0
2017-02-28	Bourake	1	Edge	Afternoon	Spring	50.0665	Dec	1.25	1	1	0	0	0	0	0	0	0	0	0	0	0	0	0	1	0	0	0	0	0	0	0	0	0	0	0	0	0	0	0	0	0	0	0	0	0	0
2017-02-28	Bourake	1	Edge	Afternoon	Spring	50.0665	Dec	1.25	1	1	0	0	0	0	0	0	0	0	0	0	0	0	0	1	0	0	0	0	0	0	0	0	0	0	0	0	0	0	0	0	0	0	0	0	0	0
2017-02-28	Bourake	1	Edge	Afternoon	Spring	50.0665	Dec	1.25	2	1	0	0	0	0	0	0	0	0	0	0	0	0	0	1	1	0	0	0	0	0	0	0	0	0	0	0	0	0	0	0	0	0	0	0	0	0
2017-02-28	Bourake	1	Edge	Afternoon	Spring	43.2829	Dec	1.25	1	1	0	0	0	0	0	0	0	0	0	0	0	0	0	1	0	0	0	0	0	0	0	0	0	0	0	0	0	0	0	0	0	0	0	0	0	0
2017-02-28	Bourake	1	Edge	Afternoon	Spring	43.2829	Dec	1.25	2	1	0	0	0	0	0	0	0	0	0	0	0	0	0	1	0	0	0	0	0	0	0	0	0	0	0	1	0	0	0	0	0	0	0	0	0	0
2017-02-28	Bourake	1	Edge	Afternoon	Spring	43.2829	Dec	1.25	1	1	0	0	0	0	0	0	0	0	0	0	0	0	0	1	0	0	0	0	0	0	0	0	0	0	0	0	0	0	0	0	0	0	0	0	0	0
2017-02-28	Bourake	1	Edge	Afternoon	Spring	37.6117	Dec	1.25	1	1	0	0	0	0	0	0	0	0	0	0	0	0	0	1	0	0	0	0	0	0	0	0	0	0	0	0	0	0	0	0	0	0	0	0	0	0
2017-02-28	Bourake	1	Edge	Afternoon	Spring	37.6117	Dec	1.25	1	1	0	0	0	0	0	0	0	0	0	0	0	0	0	1	0	0	0	0	0	0	0	0	0	0	0	0	0	0	0	0	0	0	0	0	0	0
2017-02-28	Bourake	1	Edge	Afternoon	Spring	37.6117	Dec	1.25	3	1	0	0	0	0	0	0	0	0	0	0	0	0	0	1	1	0	0	0	0	0	0	0	0	0	0	1	0	0	0	0	0	0	0	0	0	0
2017-02-28	Bourake	1	Edge	Afternoon	Spring	32.4622	Dec	1.25	3	1	0	0	0	0	0	0	0	0	0	0	0	0	0	1	1	0	0	0	0	0	0	0	0	0	0	1	0	0	0	0	0	0	0	0	0	0
2017-02-28	Bourake	1	Edge	Afternoon	Spring	32.4622	Dec	1.25	4	1	0	0	0	0	0	0	0	0	0	0	0	0	0	1	1	0	0	0	0	0	0	0	0	0	0	1	0	1	0	0	0	0	0	0	0	0
2017-02-28	Bourake	1	Edge	Afternoon	Spring	32.4622	Dec	1.25	3	1	0	0	0	0	0	0	0	0	0	0	0	0	0	1	1	0	0	0	0	0	0	0	0	0	0	0	0	1	0	0	0	0	0	0	0	0
2017-02-28	Bourake	1	Edge	Afternoon	Spring	27.2578	Dec	1.25	3	1	0	0	0	0	0	0	0	0	0	0	0	0	0	1	1	0	0	0	0	0	0	0	0	0	0	0	0	1	0	0	0	0	0	0	0	0
2017-02-28	Bourake	2	Inside	Morning	Spring	28.9262	Inc	1.38	4	1	0	0	0	0	1	0	0	0	0	0	0	0	0	0	0	1	0	0	0	0	1	0	0	0	1	0	0	0	0	0	0	0	0	0	0	0
2017-02-28	Bourake	2	Inside	Morning	Spring	28.9262	Inc	1.38	3	1	0	0	0	0	1	0	0	0	0	0	0	0	0	0	0	0	0	0	0	0	0	0	0	0	1	0	0	0	0	0	0	0	0	0	1	0
2017-02-28	Bourake	2	Inside	Morning	Spring	36.3003	Inc	1.38	4	1	0	0	0	0	1	0	0	0	0	0	0	0	0	0	0	0	0	0	0	1	1	0	0	0	1	0	0	0	0	0	0	0	0	0	0	0
2017-02-28	Bourake	2	Inside	Morning	Spring	36.3003	Inc	1.38	3	1	0	0	0	0	1	0	0	0	0	0	0	0	0	0	0	0	0	0	0	1	0	0	0	0	1	0	0	0	0	0	0	0	0	0	0	0
2017-02-28	Bourake	2	Inside	Morning	Spring	36.3003	Inc	1.38	2	1	0	0	0	0	1	0	0	0	0	0	0	0	0	0	0	0	0	0	0	0	0	0	0	0	1	0	0	0	0	0	0	0	0	0	0	0
2017-02-28	Bourake	2	Inside	Morning	Spring	43.743	Inc	1.38	2	1	0	0	0	0	1	0	0	0	0	0	0	0	0	0	1	0	0	0	0	0	0	0	0	0	0	0	0	0	0	0	0	0	0	0	0	0
2017-02-28	Bourake	2	Inside	Morning	Spring	43.743	Inc	1.38	2	1	0	0	0	0	1	0	0	0	0	0	0	0	0	0	0	1	0	0	0	0	0	0	0	0	0	0	0	0	0	0	0	0	0	0	0	0
2017-02-28	Bourake	2	Inside	Morning	Spring	43.743	Inc	1.38	1	1	0	0	0	0	1	0	0	0	0	0	0	0	0	0	0	0	0	0	0	0	0	0	0	0	0	0	0	0	0	0	0	0	0	0	0	0
2017-02-28	Bourake	2	Inside	Morning	Spring	51.4603	Inc	1.38	2	1	0	0	0	0	1	0	0	0	0	0	0	0	0	0	0	0	0	0	0	1	0	0	0	0	0	0	0	0	0	0	0	0	0	0	0	0
2017-02-28	Bourake	2	Inside	Morning	Spring	51.4603	Inc	1.38	3	1	0	0	0	0	1	0	0	0	0	0	0	0	0	0	0	0	0	0	0	1	0	0	0	0	0	0	0	0	0	0	0	0	0	0	1	0
2017-02-28	Bourake	2	Inside	Morning	Spring	51.4603	Inc	1.38	3	1	0	0	0	0	1	0	0	0	0	0	0	0	0	0	1	0	0	0	0	0	0	0	0	0	1	0	0	0	0	0	0	0	0	0	0	0
2017-02-28	Bourake	2	Inside	Morning	Spring	58.7107	Inc	1.38	0	0	0	0	0	0	0	0	0	0	0	0	0	0	0	0	0	0	0	0	0	0	0	0	0	0	0	0	0	0	0	0	0	0	0	0	0	0
2017-02-28	Bourake	2	Inside	Morning	Spring	58.7107	Inc	1.38	1	1	0	0	0	0	0	0	0	0	0	0	0	0	0	0	0	0	0	0	0	0	0	0	0	0	1	0	0	0	0	0	0	0	0	0	0	0
2017-02-28	Bourake	2	Inside	Morning	Spring	58.7107	Inc	1.38	0	0	0	0	0	0	0	0	0	0	0	0	0	0	0	0	0	0	0	0	0	0	0	0	0	0	0	0	0	0	0	0	0	0	0	0	0	0
2017-02-28	Bourake	2	Inside	Morning	Spring	65.5767	Inc	1.38	1	1	0	0	0	0	1	0	0	0	0	0	0	0	0	0	0	0	0	0	0	0	0	0	0	0	0	0	0	0	0	0	0	0	0	0	0	0
2017-02-28	Bourake	2	Inside	Morning	Spring	65.5767	Inc	1.38	3	1	0	0	0	0	1	0	0	0	0	0	0	0	0	0	1	0	0	0	0	1	0	0	0	0	0	0	0	0	0	0	0	0	0	0	0	0
2017-02-28	Bourake	2	Inside	Morning	Spring	65.5767	Inc	1.38	0	0	0	0	0	0	0	0	0	0	0	0	0	0	0	0	0	0	0	0	0	0	0	0	0	0	0	0	0	0	0	0	0	0	0	0	0	0
2017-02-28	Bourake	2	Inside	Morning	Spring	71.2273	Inc	1.38	1	1	0	0	0	0	1	0	0	0	0	0	0	0	0	0	0	0	0	0	0	0	0	0	0	0	0	0	0	0	0	0	0	0	0	0	0	0
2017-02-28	Bourake	2	Inside	Morning	Spring	71.2273	Inc	1.38	1	1	0	0	0	0	1	0	0	0	0	0	0	0	0	0	0	0	0	0	0	0	0	0	0	0	0	0	0	0	0	0	0	0	0	0	0	0
2017-02-28	Bourake	2	Inside	Morning	Spring	71.2273	Inc	1.38	1	1	0	0	0	0	0	0	0	0	0	0	0	0	0	0	1	0	0	0	0	0	0	0	0	0	0	0	0	0	0	0	0	0	0	0	0	0
2017-02-28	Bourake	2	Inside	Morning	Spring	75.9992	Inc	1.38	1	1	0	0	0	0	0	0	0	0	0	0	0	0	0	0	1	0	0	0	0	0	0	0	0	0	0	0	0	0	0	0	0	0	0	0	0	0
2017-02-28	Bourake	2	Inside	Morning	Spring	75.9992	Inc	1.38	1	1	0	0	0	0	0	0	0	0	0	0	0	0	0	0	0	0	0	0	0	1	0	0	0	0	0	0	0	0	0	0	0	0	0	0	0	0
2017-02-28	Bourake	2	Inside	Morning	Spring	75.9992	Inc	1.38	0	0	0	0	0	0	0	0	0	0	0	0	0	0	0	0	0	0	0	0	0	0	0	0	0	0	0	0	0	0	0	0	0	0	0	0	0	0
2017-02-28	Bourake	2	Inside	Morning	Spring	80.771	Inc	1.38	1	1	0	0	0	0	1	0	0	0	0	0	0	0	0	0	0	0	0	0	0	0	0	0	0	0	0	0	0	0	0	0	0	0	0	0	0	0
2017-02-28	Bourake	2	Inside	Morning	Spring	80.771	Inc	1.38	1	1	0	0	0	0	1	0	0	0	0	0	0	0	0	0	0	0	0	0	0	0	0	0	0	0	0	0	0	0	0	0	0	0	0	0	0	0
2017-02-28	Bourake	2	Inside	Morning	Spring	80.771	Inc	1.38	1	1	0	0	0	0	1	0	0	0	0	0	0	0	0	0	0	0	0	0	0	0	0	0	0	0	0	0	0	0	0	0	0	0	0	0	0	0
2017-02-28	Bourake	2	Inside	Morning	Spring	83.5792	Inc	1.38	0	0	0	0	0	0	0	0	0	0	0	0	0	0	0	0	0	0	0	0	0	0	0	0	0	0	0	0	0	0	0	0	0	0	0	0	0	0
2017-02-28	Bourake	2	Inside	Morning	Spring	83.5792	Inc	1.38	0	0	0	0	0	0	0	0	0	0	0	0	0	0	0	0	0	0	0	0	0	0	0	0	0	0	0	0	0	0	0	0	0	0	0	0	0	0
2017-02-28	Bourake	2	Inside	Afternoon	Spring	69.1538	Dec	1.25	1	1	0	0	0	0	0	0	0	0	0	0	0	0	0	0	0	0	0	0	0	0	1	0	0	0	0	0	0	0	0	0	0	0	0	0	0	0
2017-02-28	Bourake	2	Inside	Afternoon	Spring	63.6817	Dec	1.25	1	1	0	0	0	0	0	0	0	0	0	0	0	0	0	0	1	0	0	0	0	0	0	0	0	0	0	0	0	0	0	0	0	0	0	0	0	0
2017-02-28	Bourake	2	Inside	Afternoon	Spring	63.6817	Dec	1.25	0	0	0	0	0	0	0	0	0	0	0	0	0	0	0	0	0	0	0	0	0	0	0	0	0	0	0	0	0	0	0	0	0	0	0	0	0	0
2017-02-28	Bourake	2	Inside	Afternoon	Spring	63.6817	Dec	1.25	0	0	0	0	0	0	0	0	0	0	0	0	0	0	0	0	0	0	0	0	0	0	0	0	0	0	0	0	0	0	0	0	0	0	0	0	0	0
2017-02-28	Bourake	2	Inside	Afternoon	Spring	57.4954	Dec	1.25	2	1	0	0	0	0	0	0	0	0	0	0	0	0	0	0	1	0	0	0	0	0	0	0	0	1	0	0	0	0	0	0	0	0	0	0	0	0
2017-02-28	Bourake	2	Inside	Afternoon	Spring	57.4954	Dec	1.25	0	0	0	0	0	0	0	0	0	0	0	0	0	0	0	0	0	0	0	0	0	0	0	0	0	0	0	0	0	0	0	0	0	0	0	0	0	0
2017-02-28	Bourake	2	Inside	Afternoon	Spring	57.4954	Dec	1.25	0	0	0	0	0	0	0	0	0	0	0	0	0	0	0	0	0	0	0	0	0	0	0	0	0	0	0	0	0	0	0	0	0	0	0	0	0	0
2017-02-28	Bourake	2	Inside	Afternoon	Spring	50.3068	Dec	1.25	0	0	0	0	0	0	0	0	0	0	0	0	0	0	0	0	0	0	0	0	0	0	0	0	0	0	0	0	0	0	0	0	0	0	0	0	0	0
2017-02-28	Bourake	2	Inside	Afternoon	Spring	50.3068	Dec	1.25	3	1	0	1	0	0	1	0	0	0	0	0	0	0	0	0	0	0	0	0	0	0	0	0	0	0	1	0	0	0	0	0	0	0	0	0	0	0
2017-02-28	Bourake	2	Inside	Afternoon	Spring	50.3068	Dec	1.25	2	1	0	1	0	0	1	0	0	0	0	0	0	0	0	0	0	0	0	0	0	0	0	0	0	0	0	0	0	0	0	0	0	0	0	0	0	0
2017-02-28	Bourake	2	Inside	Afternoon	Spring	44.4021	Dec	1.25	0	0	0	0	0	0	0	0	0	0	0	0	0	0	0	0	0	0	0	0	0	0	0	0	0	0	0	0	0	0	0	0	0	0	0	0	0	0
2017-02-28	Bourake	2	Inside	Afternoon	Spring	44.4021	Dec	1.25	2	1	0	0	0	0	1	0	0	0	0	0	0	0	0	0	1	0	0	0	0	0	0	0	0	0	0	0	0	0	0	0	0	0	0	0	0	0
2017-02-28	Bourake	2	Inside	Afternoon	Spring	44.4021	Dec	1.25	3	1	0	1	0	0	1	0	0	0	0	0	0	0	0	0	0	0	0	0	0	0	0	0	0	1	0	0	0	0	0	0	0	0	0	0	0	0
2017-02-28	Bourake	2	Inside	Afternoon	Spring	37.7146	Dec	1.25	0	0	0	0	0	0	0	0	0	0	0	0	0	0	0	0	0	0	0	0	0	0	0	0	0	0	0	0	0	0	0	0	0	0	0	0	0	0
2017-02-28	Bourake	2	Inside	Afternoon	Spring	37.7146	Dec	1.25	3	1	0	1	0	0	1	0	0	0	0	0	0	0	0	0	0	0	0	0	0	1	0	0	0	0	0	0	0	0	0	0	0	0	0	0	0	0
2017-02-28	Bourake	2	Inside	Afternoon	Spring	37.7146	Dec	1.25	2	1	0	1	0	0	1	0	0	0	0	0	0	0	0	0	0	0	0	0	0	0	0	0	0	0	0	0	0	0	0	0	0	0	0	0	0	0
2017-02-28	Bourake	2	Inside	Afternoon	Spring	31.6589	Dec	1.25	0	0	0	0	0	0	0	0	0	0	0	0	0	0	0	0	0	0	0	0	0	0	0	0	0	0	0	0	0	0	0	0	0	0	0	0	0	0
2017-02-28	Bourake	2	Inside	Afternoon	Spring	31.6589	Dec	1.25	1	1	0	0	0	0	0	0	0	0	0	0	0	0	0	0	0	0	0	0	0	1	0	0	0	0	0	0	0	0	0	0	0	0	0	0	0	0
2017-02-28	Bourake	2	Inside	Afternoon	Spring	31.6589	Dec	1.25	2	1	0	0	0	0	1	0	0	0	0	0	0	0	0	0	0	0	0	0	0	1	0	0	0	0	0	0	0	0	0	0	0	0	0	0	0	0
2017-02-28	Bourake	2	Inside	Afternoon	Spring	25.047	Dec	1.25	1	1	0	0	0	0	1	0	0	0	0	0	0	0	0	0	0	0	0	0	0	0	0	0	0	0	0	0	0	0	0	0	0	0	0	0	0	0
2017-02-28	Bourake	2	Inside	Afternoon	Spring	25.047	Dec	1.25	2	1	0	0	0	0	1	0	0	0	0	0	0	0	0	0	0	0	0	0	0	0	0	0	0	0	0	0	0	0	0	0	0	0	0	0	1	0
2017-02-28	Bourake	2	Inside	Afternoon	Spring	25.047	Dec	1.25	3	1	1	0	0	0	1	0	0	0	0	0	0	0	0	0	0	0	0	0	0	0	0	0	0	0	1	0	0	0	0	0	0	0	0	0	0	0
2017-02-28	Bourake	2	Inside	Afternoon	Spring	19.3276	Dec	1.25	3	1	0	0	0	0	1	0	0	0	0	0	0	0	0	0	1	0	0	0	0	1	0	0	0	0	0	0	0	0	0	0	0	0	0	0	0	0
2017-02-28	Bourake	2	Inside	Afternoon	Spring	19.3276	Dec	1.25	1	1	0	0	0	0	1	0	0	0	0	0	0	0	0	0	0	0	0	0	0	0	0	0	0	0	0	0	0	0	0	0	0	0	0	0	0	0
2017-02-28	Bourake	2	Inside	Afternoon	Spring	19.3276	Dec	1.25	2	1	0	0	0	0	1	0	0	0	0	0	0	0	0	0	0	1	0	0	0	0	0	0	0	0	0	0	0	0	0	0	0	0	0	0	0	0
2017-02-28	Bourake	2	Inside	Afternoon	Spring	14.0477	Dec	1.25	1	1	0	0	0	0	1	0	0	0	0	0	0	0	0	0	0	0	0	0	0	0	0	0	0	0	0	0	0	0	0	0	0	0	0	0	0	0
2017-02-28	Bourake	2	Inside	Afternoon	Spring	14.0477	Dec	1.25	1	1	0	0	0	0	0	0	0	0	0	0	0	0	0	0	0	0	0	0	0	0	0	0	0	0	1	0	0	0	0	0	0	0	0	0	0	0
2017-02-28	Bourake	2	Inside	Afternoon	Spring	14.0477	Dec	1.25	0	0	0	0	0	0	0	0	0	0	0	0	0	0	0	0	0	0	0	0	0	0	0	0	0	0	0	0	0	0	0	0	0	0	0	0	0	0
2017-02-28	Bourake	3	Edge	Afternoon	Spring	101.225	Dec	1.25	1	1	0	0	0	0	0	0	0	0	0	0	0	0	0	0	0	0	0	0	0	0	0	0	0	1	0	0	0	0	0	0	0	0	0	0	0	0
2017-02-28	Bourake	3	Edge	Afternoon	Spring		Dec	1.25	3	1	0	0	0	0	0	0	0	0	0	0	0	0	0	0	0	0	1	0	0	0	0	0	0	0	0	0	0	0	0	1	0	0	0	1	0	0
2017-02-28	Bourake	3	Edge	Afternoon	Spring		Dec	1.25	4	1	0	0	0	0	0	0	0	0	0	0	0	0	0	0	1	0	0	0	0	1	0	1	0	1	0	0	0	0	0	0	0	0	0	0	0	0
2017-02-28	Bourake	3	Edge	Afternoon	Spring		Dec	1.25	2	1	0	0	0	0	0	0	0	0	0	0	0	0	0	0	0	0	0	0	0	1	0	0	0	1	0	0	0	0	0	0	0	0	0	0	0	0
2017-02-28	Bourake	3	Edge	Afternoon	Spring		Dec	1.25	2	1	0	0	0	0	0	0	0	0	0	0	0	0	0	0	0	0	0	0	0	0	1	0	0	0	0	0	0	0	0	0	0	0	0	0	0	1
2017-02-28	Bourake	3	Edge	Afternoon	Spring		Dec	1.25	4	1	0	0	0	0	0	0	0	0	0	1	0	0	0	0	0	0	0	0	0	0	0	0	0	1	0	1	0	0	0	0	0	0	0	1	0	0
2017-02-28	Bourake	3	Edge	Afternoon	Spring		Dec	1.25	3	1	0	0	0	0	0	0	0	0	1	0	0	0	0	0	1	0	0	0	0	0	0	0	0	0	0	0	0	0	0	1	0	0	0	0	0	0
2017-02-28	Bourake	3	Edge	Afternoon	Spring		Dec	1.25	2	1	0	0	0	0	0	0	0	0	0	0	0	0	0	0	1	0	0	0	0	0	0	0	0	1	0	0	0	0	0	0	0	0	0	0	0	0
2017-02-28	Bourake	3	Edge	Afternoon	Spring		Dec	1.25	4	1	0	0	0	0	0	0	0	0	0	0	0	0	0	0	1	0	0	1	0	0	0	0	0	0	1	0	0	1	0	0	0	0	0	0	0	0
2017-02-28	Bourake	3	Edge	Afternoon	Spring		Dec	1.25	2	1	0	0	0	0	0	0	0	0	0	1	0	0	0	0	1	0	0	0	0	0	0	0	0	0	0	0	0	0	0	0	0	0	0	0	0	0
2017-02-28	Bourake	3	Edge	Afternoon	Spring		Dec	1.25	2	1	0	0	0	0	0	0	0	0	0	0	0	0	0	0	0	0	0	0	0	0	0	0	0	0	0	0	0	0	0	0	0	0	0	0	1	1
2017-02-28	Bourake	3	Edge	Afternoon	Spring		Dec	1.25	5	1	0	0	0	0	0	0	0	0	0	0	0	1	0	0	0	0	0	0	0	0	0	0	0	1	0	1	0	0	0	0	0	0	0	1	0	1
2017-02-28	Bourake	3	Edge	Afternoon	Spring		Dec	1.25	5	1	0	0	0	0	0	0	0	0	0	1	0	0	0	0	0	0	0	0	0	0	1	1	0	0	0	1	0	1	0	0	0	0	0	0	0	0
2017-02-28	Bourake	3	Edge	Afternoon	Spring		Dec	1.25	6	1	1	0	0	0	0	0	0	0	0	1	0	0	0	0	1	0	0	0	0	1	0	1	0	0	0	0	0	0	0	0	0	0	0	0	0	1
2017-02-28	Bourake	3	Edge	Afternoon	Spring		Dec	1.25	6	1	0	1	0	0	0	0	0	0	0	1	0	0	0	0	1	0	0	0	0	1	0	1	0	0	0	0	0	0	0	0	0	0	0	1	0	0
2017-02-28	Bourake	3	Edge	Afternoon	Spring		Dec	1.25	8	1	0	0	0	0	0	0	0	0	1	1	0	0	0	0	1	0	0	0	0	1	0	1	0	0	0	0	0	1	0	0	0	0	0	1	0	1
2017-02-28	Bourake	3	Edge	Afternoon	Spring		Dec	1.25	5	1	0	0	0	0	0	0	0	0	0	1	0	0	0	0	1	0	0	0	0	1	0	1	0	0	0	0	0	0	0	0	0	0	0	0	0	1
2017-02-28	Bourake	3	Edge	Afternoon	Spring		Dec	1.25	6	1	0	0	0	0	0	0	0	1	1	1	0	0	0	0	0	0	0	0	0	1	0	1	0	0	0	1	0	0	0	0	0	0	0	0	0	0
2017-02-28	Bourake	3	Edge	Afternoon	Spring		Dec	1.25	4	1	0	0	0	0	0	0	0	0	1	0	0	1	0	0	1	0	0	0	0	1	0	0	0	0	0	0	0	0	0	0	0	0	0	0	0	0
2017-02-28	Bourake	3	Edge	Afternoon	Spring		Dec	1.25	3	1	0	0	0	0	0	0	0	0	1	0	0	0	0	0	1	0	1	0	0	0	0	0	0	0	0	0	0	0	0	0	0	0	0	0	0	0
2017-02-28	Bourake	3	Edge	Afternoon	Spring		Dec	1.25	4	1	1	1	0	0	0	0	0	0	1	0	0	0	0	0	0	0	0	0	0	0	0	1	0	0	0	0	0	0	0	0	0	0	0	0	0	0
2017-02-28	Bourake	3	Edge	Afternoon	Spring		Dec	1.25	4	1	0	0	0	0	0	0	0	0	0	1	0	0	0	0	1	0	0	0	0	1	0	1	0	0	0	0	0	0	0	0	0	0	0	0	0	0
2017-02-28	Bourake	3	Edge	Afternoon	Spring		Dec	1.25	6	1	0	0	0	0	0	0	0	0	0	0	0	0	0	0	1	0	0	1	0	0	0	1	0	0	0	0	0	1	0	0	0	0	1	1	0	0
2017-02-28	Bourake	3	Edge	Afternoon	Spring		Dec	1.25	4	1	0	0	0	0	0	0	0	1	0	1	0	0	0	0	1	0	0	0	0	0	0	1	0	0	0	0	0	0	0	0	0	0	0	0	0	0
2017-02-28	Bourake	3	Edge	Afternoon	Spring		Dec	1.25	6	1	0	1	0	0	0	0	0	0	0	1	0	0	0	0	1	0	0	0	0	0	0	0	0	0	0	1	0	0	0	0	0	0	0	1	1	0
2017-02-28	Bourake	3	Edge	Afternoon	Spring		Dec	1.25	5	1	0	0	0	0	0	0	0	1	0	0	0	0	0	0	0	0	0	0	0	0	0	1	0	0	0	0	0	0	0	0	0	0	1	1	0	1
2017-02-28	Bourake	3	Edge	Afternoon	Spring		Dec	1.25	2	1	0	0	0	0	0	0	0	0	0	0	0	0	0	0	1	0	0	0	0	0	0	0	0	0	0	0	0	0	0	0	0	0	0	0	1	0
2017-02-28	Bourake	4	Inside	Morning	Spring	37.4057	Inc	1.38	1	1	0	0	0	0	1	0	0	0	0	0	0	0	0	0	0	0	0	0	0	0	0	0	0	0	0	0	0	0	0	0	0	0	0	0	0	0
2017-02-28	Bourake	4	Inside	Morning	Spring	44.203	Inc	1.38	0	0	0	0	0	0	0	0	0	0	0	0	0	0	0	0	0	0	0	0	0	0	0	0	0	0	0	0	0	0	0	0	0	0	0	0	0	0
2017-02-28	Bourake	4	Inside	Morning	Spring	44.203	Inc	1.38	1	1	0	0	0	0	0	0	0	0	0	0	0	0	0	0	0	0	0	0	0	0	0	0	0	1	0	0	0	0	0	0	0	0	0	0	0	0
2017-02-28	Bourake	4	Inside	Morning	Spring	44.203	Inc	1.38	0	0	0	0	0	0	0	0	0	0	0	0	0	0	0	0	0	0	0	0	0	0	0	0	0	0	0	0	0	0	0	0	0	0	0	0	0	0
2017-02-28	Bourake	4	Inside	Morning	Spring	51.014	Inc	1.38	0	0	0	0	0	0	0	0	0	0	0	0	0	0	0	0	0	0	0	0	0	0	0	0	0	0	0	0	0	0	0	0	0	0	0	0	0	0
2017-02-28	Bourake	4	Inside	Morning	Spring	51.014	Inc	1.38	1	1	0	0	0	0	1	0	0	0	0	0	0	0	0	0	0	0	0	0	0	0	0	0	0	0	0	0	0	0	0	0	0	0	0	0	0	0
2017-02-28	Bourake	4	Inside	Morning	Spring	51.014	Inc	1.38	1	1	0	0	0	0	1	0	0	0	0	0	0	0	0	0	0	0	0	0	0	0	0	0	0	0	0	0	0	0	0	0	0	0	0	0	0	0
2017-02-28	Bourake	4	Inside	Morning	Spring	58.6833	Inc	1.38	1	1	0	0	0	0	1	0	0	0	0	0	0	0	0	0	0	0	0	0	0	0	0	0	0	0	0	0	0	0	0	0	0	0	0	0	0	0
2017-02-28	Bourake	4	Inside	Morning	Spring	58.6833	Inc	1.38	0	0	0	0	0	0	0	0	0	0	0	0	0	0	0	0	0	0	0	0	0	0	0	0	0	0	0	0	0	0	0	0	0	0	0	0	0	0
2017-02-28	Bourake	4	Inside	Morning	Spring	58.6833	Inc	1.38	0	0	0	0	0	0	0	0	0	0	0	0	0	0	0	0	0	0	0	0	0	0	0	0	0	0	0	0	0	0	0	0	0	0	0	0	0	0
2017-02-28	Bourake	4	Inside	Morning	Spring	65.4256	Inc	1.38	0	0	0	0	0	0	0	0	0	0	0	0	0	0	0	0	0	0	0	0	0	0	0	0	0	0	0	0	0	0	0	0	0	0	0	0	0	0
2017-02-28	Bourake	4	Inside	Morning	Spring	65.4256	Inc	1.38	1	1	0	0	0	0	0	0	0	0	0	0	0	0	0	0	0	0	0	0	0	0	0	0	0	0	0	0	0	0	0	0	0	0	0	0	1	0
2017-02-28	Bourake	4	Inside	Morning	Spring	65.4256	Inc	1.38	0	0	0	0	0	0	0	0	0	0	0	0	0	0	0	0	0	0	0	0	0	0	0	0	0	0	0	0	0	0	0	0	0	0	0	0	0	0
2017-02-28	Bourake	4	Inside	Morning	Spring	72.1336	Inc	1.38	0	0	0	0	0	0	0	0	0	0	0	0	0	0	0	0	0	0	0	0	0	0	0	0	0	0	0	0	0	0	0	0	0	0	0	0	0	0
2017-02-28	Bourake	4	Inside	Morning	Spring	72.1336	Inc	1.38	0	0	0	0	0	0	0	0	0	0	0	0	0	0	0	0	0	0	0	0	0	0	0	0	0	0	0	0	0	0	0	0	0	0	0	0	0	0
2017-02-28	Bourake	4	Inside	Morning	Spring	72.1336	Inc	1.38	0	0	0	0	0	0	0	0	0	0	0	0	0	0	0	0	0	0	0	0	0	0	0	0	0	0	0	0	0	0	0	0	0	0	0	0	0	0
2017-02-28	Bourake	4	Inside	Morning	Spring	77.4273	Inc	1.38	0	0	0	0	0	0	0	0	0	0	0	0	0	0	0	0	0	0	0	0	0	0	0	0	0	0	0	0	0	0	0	0	0	0	0	0	0	0
2017-02-28	Bourake	4	Inside	Morning	Spring	77.4273	Inc	1.38	1	1	0	0	0	0	0	0	0	0	0	0	0	0	0	0	0	0	0	0	0	0	0	0	0	0	0	0	0	0	0	1	0	0	0	0	0	0
2017-02-28	Bourake	4	Inside	Morning	Spring	77.4273	Inc	1.38	0	0	0	0	0	0	0	0	0	0	0	0	0	0	0	0	0	0	0	0	0	0	0	0	0	0	0	0	0	0	0	0	0	0	0	0	0	0
2017-02-28	Bourake	4	Inside	Morning	Spring	81.7803	Inc	1.38	0	0	0	0	0	0	0	0	0	0	0	0	0	0	0	0	0	0	0	0	0	0	0	0	0	0	0	0	0	0	0	0	0	0	0	0	0	0
2017-02-28	Bourake	4	Inside	Morning	Spring	81.7803	Inc	1.38	0	0	0	0	0	0	0	0	0	0	0	0	0	0	0	0	0	0	0	0	0	0	0	0	0	0	0	0	0	0	0	0	0	0	0	0	0	0
2017-02-28	Bourake	4	Inside	Morning	Spring	81.7803	Inc	1.38	2	1	0	0	0	0	1	0	0	1	0	0	0	0	0	0	0	0	0	0	0	0	0	0	0	0	0	0	0	0	0	0	0	0	0	0	0	0
2017-02-28	Bourake	4	Inside	Morning	Spring	86.1814	Inc	1.38	1	1	0	0	0	0	0	0	0	0	0	0	0	0	0	0	1	0	0	0	0	0	0	0	0	0	0	0	0	0	0	0	0	0	0	0	0	0
2017-02-28	Bourake	4	Inside	Morning	Spring	86.1814	Inc	1.38	0	0	0	0	0	0	0	0	0	0	0	0	0	0	0	0	0	0	0	0	0	0	0	0	0	0	0	0	0	0	0	0	0	0	0	0	0	0
2017-02-28	Bourake	4	Inside	Morning	Spring	86.1814	Inc	1.38	1	1	0	0	0	0	0	0	0	0	0	1	0	0	0	0	0	0	0	0	0	0	0	0	0	0	0	0	0	0	0	0	0	0	0	0	0	0
2017-02-28	Bourake	4	Inside	Morning	Spring	89.7242	Inc	1.38	0	0	0	0	0	0	0	0	0	0	0	0	0	0	0	0	0	0	0	0	0	0	0	0	0	0	0	0	0	0	0	0	0	0	0	0	0	0
2017-02-28	Bourake	4	Inside	Morning	Spring	89.7242	Inc	1.38	0	0	0	0	0	0	0	0	0	0	0	0	0	0	0	0	0	0	0	0	0	0	0	0	0	0	0	0	0	0	0	0	0	0	0	0	0	0
2017-02-28	Bourake	4	Inside	Morning	Spring	89.7242	Inc	1.38	1	1	0	0	0	0	0	0	0	0	0	0	0	0	0	0	0	0	0	0	0	0	0	0	0	0	0	0	0	0	0	0	0	0	0	0	1	0
2017-02-28	Bourake	4	Inside	Morning	Spring	91.0905	Inc	1.38	0	0	0	0	0	0	0	0	0	0	0	0	0	0	0	0	0	0	0	0	0	0	0	0	0	0	0	0	0	0	0	0	0	0	0	0	0	0
2017-02-28	Bourake	4	Inside	Afternoon	Spring	70.8566	Dec	1.25	2	1	0	0	0	0	0	0	0	0	0	0	0	0	0	0	0	1	0	0	0	0	0	0	0	1	0	0	0	0	0	0	0	0	0	0	0	0
2017-02-28	Bourake	4	Inside	Afternoon	Spring	70.8566	Dec	1.25	3	1	0	0	0	0	0	0	0	0	0	0	0	0	0	0	0	0	0	0	0	1	1	0	0	0	0	0	0	0	0	0	0	0	0	0	1	0
2017-02-28	Bourake	4	Inside	Afternoon	Spring	70.8566	Dec	1.25	1	1	0	0	0	0	0	0	0	1	0	0	0	0	0	0	0	0	0	0	0	0	0	0	0	0	0	0	0	0	0	0	0	0	0	0	0	0
2017-02-28	Bourake	4	Inside	Afternoon	Spring	65.2471	Dec	1.25	0	0	0	0	0	0	0	0	0	0	0	0	0	0	0	0	0	0	0	0	0	0	0	0	0	0	0	0	0	0	0	0	0	0	0	0	0	0
2017-02-28	Bourake	4	Inside	Afternoon	Spring	65.2471	Dec	1.25	0	0	0	0	0	0	0	0	0	0	0	0	0	0	0	0	0	0	0	0	0	0	0	0	0	0	0	0	0	0	0	0	0	0	0	0	0	0
2017-02-28	Bourake	4	Inside	Afternoon	Spring	65.2471	Dec	1.25	0	0	0	0	0	0	0	0	0	0	0	0	0	0	0	0	0	0	0	0	0	0	0	0	0	0	0	0	0	0	0	0	0	0	0	0	0	0
2017-02-28	Bourake	4	Inside	Afternoon	Spring	60.235	Dec	1.25	0	0	0	0	0	0	0	0	0	0	0	0	0	0	0	0	0	0	0	0	0	0	0	0	0	0	0	0	0	0	0	0	0	0	0	0	0	0
2017-02-28	Bourake	4	Inside	Afternoon	Spring	60.235	Dec	1.25	2	1	0	0	0	0	0	0	0	1	0	0	0	0	0	0	0	0	0	0	0	0	0	0	0	0	0	0	1	0	0	0	0	0	0	0	0	0
2017-02-28	Bourake	4	Inside	Afternoon	Spring	60.235	Dec	1.25	1	1	0	0	0	0	0	0	0	0	0	0	0	0	0	0	0	0	0	0	0	0	0	0	0	0	0	0	1	0	0	0	0	0	0	0	0	0
2017-02-28	Bourake	4	Inside	Afternoon	Spring	54.9276	Dec	1.25	1	1	0	0	0	0	0	0	0	0	0	0	0	0	0	0	0	0	0	0	0	0	0	0	0	0	0	0	0	0	0	0	0	0	0	0	1	0
2017-02-28	Bourake	4	Inside	Afternoon	Spring	54.9276	Dec	1.25	0	0	0	0	0	0	0	0	0	0	0	0	0	0	0	0	0	0	0	0	0	0	0	0	0	0	0	0	0	0	0	0	0	0	0	0	0	0
2017-02-28	Bourake	4	Inside	Afternoon	Spring	54.9276	Dec	1.25	0	0	0	0	0	0	0	0	0	0	0	0	0	0	0	0	0	0	0	0	0	0	0	0	0	0	0	0	0	0	0	0	0	0	0	0	0	0
2017-02-28	Bourake	4	Inside	Afternoon	Spring	50.4716	Dec	1.25	1	1	0	0	0	0	0	0	0	0	0	0	0	0	0	0	0	0	0	0	0	0	0	0	0	0	0	0	1	0	0	0	0	0	0	0	0	0
2017-02-28	Bourake	4	Inside	Afternoon	Spring	50.4716	Dec	1.25	0	0	0	0	0	0	0	0	0	0	0	0	0	0	0	0	0	0	0	0	0	0	0	0	0	0	0	0	0	0	0	0	0	0	0	0	0	0
2017-02-28	Bourake	4	Inside	Afternoon	Spring	50.4716	Dec	1.25	0	0	0	0	0	0	0	0	0	0	0	0	0	0	0	0	0	0	0	0	0	0	0	0	0	0	0	0	0	0	0	0	0	0	0	0	0	0
2017-02-28	Bourake	4	Inside	Afternoon	Spring	45.9675	Dec	1.25	0	0	0	0	0	0	0	0	0	0	0	0	0	0	0	0	0	0	0	0	0	0	0	0	0	0	0	0	0	0	0	0	0	0	0	0	0	0
2017-02-28	Bourake	4	Inside	Afternoon	Spring	45.9675	Dec	1.25	1	1	0	0	0	0	1	0	0	0	0	0	0	0	0	0	0	0	0	0	0	0	0	0	0	0	0	0	0	0	0	0	0	0	0	0	0	0
2017-02-28	Bourake	4	Inside	Afternoon	Spring	45.9675	Dec	1.25	1	1	0	0	0	0	0	0	0	0	0	0	0	0	0	0	0	0	0	0	0	1	0	0	0	0	0	0	0	0	0	0	0	0	0	0	0	0
2017-02-28	Bourake	4	Inside	Afternoon	Spring	41.3193	Dec	1.25	0	0	0	0	0	0	0	0	0	0	0	0	0	0	0	0	0	0	0	0	0	0	0	0	0	0	0	0	0	0	0	0	0	0	0	0	0	0
2017-02-28	Bourake	4	Inside	Afternoon	Spring	41.3193	Dec	1.25	2	1	0	0	0	0	1	0	0	0	0	0	0	0	0	0	0	0	0	0	0	0	0	0	0	0	1	0	0	0	0	0	0	0	0	0	0	0
2017-02-28	Bourake	4	Inside	Afternoon	Spring	41.3193	Dec	1.25	1	1	0	0	0	0	0	0	0	0	0	0	0	0	0	0	0	0	0	0	0	0	0	0	0	0	1	0	0	0	0	0	0	0	0	0	0	0
2017-02-28	Bourake	4	Inside	Afternoon	Spring	37.337	Dec	1.25	1	1	0	0	0	0	0	0	0	0	0	0	0	0	0	0	0	1	0	0	0	0	0	0	0	0	0	0	0	0	0	0	0	0	0	0	0	0
2017-02-28	Bourake	4	Inside	Afternoon	Spring	37.337	Dec	1.25	0	0	0	0	0	0	0	0	0	0	0	0	0	0	0	0	0	0	0	0	0	0	0	0	0	0	0	0	0	0	0	0	0	0	0	0	0	0
2017-02-28	Bourake	4	Inside	Afternoon	Spring	37.337	Dec	1.25	0	0	0	0	0	0	0	0	0	0	0	0	0	0	0	0	0	0	0	0	0	0	0	0	0	0	0	0	0	0	0	0	0	0	0	0	0	0
2017-02-28	Bourake	4	Inside	Afternoon	Spring	33.6088	Dec	1.25	0	0	0	0	0	0	0	0	0	0	0	0	0	0	0	0	0	0	0	0	0	0	0	0	0	0	0	0	0	0	0	0	0	0	0	0	0	0
2017-02-28	Bourake	4	Inside	Afternoon	Spring	33.61	Dec	1.25	2	1	0	0	0	0	0	0	0	1	0	0	0	0	0	0	0	0	0	0	0	0	0	0	0	0	1	0	0	0	0	0	0	0	0	0	0	0
2017-02-28	Bourake	4	Inside	Afternoon	Spring	33.6088	Dec	1.25	1	1	0	0	0	0	0	0	0	0	0	0	0	0	0	0	0	0	0	0	0	0	0	0	0	0	1	0	0	0	0	0	0	0	0	0	0	0
2017-02-28	Bourake	4	Inside	Afternoon	Spring	30.4711	Dec	1.25	1	1	0	0	0	0	1	0	0	0	0	0	0	0	0	0	0	0	0	0	0	0	0	0	0	0	0	0	0	0	0	0	0	0	0	0	0	0
2017-02-28	Bourake	4	Inside	Afternoon	Spring	30.4711	Dec	1.25	0	0	0	0	0	0	0	0	0	0	0	0	0	0	0	0	0	0	0	0	0	0	0	0	0	0	0	0	0	0	0	0	0	0	0	0	0	0
2017-02-28	Bourake	5	Edge	Morning	Spring	82.3914	Inc	1.38	3	1	0	0	0	0	0	0	0	1	0	0	0	0	0	0	0	0	0	1	0	0	0	0	0	0	0	0	0	0	0	0	0	0	1	0	0	0
2017-02-28	Bourake	5	Edge	Morning	Spring	82.3914	Inc	1.38	2	1	0	0	0	0	0	0	0	1	0	0	0	0	0	0	0	0	0	1	0	0	0	0	0	0	0	0	0	0	0	0	0	0	0	0	0	0
2017-02-28	Bourake	5	Edge	Morning	Spring	82.3914	Inc	1.38	3	1	0	0	0	0	0	0	1	0	0	0	0	0	0	0	0	0	0	0	0	0	0	0	0	1	0	0	0	0	0	0	0	0	0	1	0	0
2017-02-28	Bourake	5	Edge	Morning	Spring	89.4427	Inc	1.38	0	0	0	0	0	0	0	0	0	0	0	0	0	0	0	0	0	0	0	0	0	0	0	0	0	0	0	0	0	0	0	0	0	0	0	0	0	0
2017-02-28	Bourake	5	Edge	Morning	Spring	89.4427	Inc	1.38	2	1	0	0	0	0	0	0	0	0	0	0	0	0	0	0	1	0	0	1	0	0	0	0	0	0	0	0	0	0	0	0	0	0	0	0	0	0
2017-02-28	Bourake	5	Edge	Morning	Spring	89.4427	Inc	1.38	2	1	0	1	0	0	0	0	0	0	0	0	0	0	0	0	1	0	0	0	0	0	0	0	0	0	0	0	0	0	0	0	0	0	0	0	0	0
2017-02-28	Bourake	5	Edge	Morning	Spring	97.057	Inc	1.38	3	1	0	1	0	0	0	0	0	0	0	0	0	0	0	0	1	0	0	0	0	0	0	0	0	1	0	0	0	0	0	0	0	0	0	0	0	0
2017-02-28	Bourake	5	Edge	Morning	Spring	97.057	Inc	1.38	1	1	0	0	0	0	0	0	1	0	0	0	0	0	0	0	0	0	0	0	0	0	0	0	0	0	0	0	0	0	0	0	0	0	0	0	0	0
2017-02-28	Bourake	5	Edge	Morning	Spring	97.057	Inc	1.38	4	1	0	1	0	0	0	0	0	1	0	0	0	0	0	0	0	0	0	0	0	0	0	0	0	0	0	1	0	0	0	0	0	0	1	0	0	0
2017-02-28	Bourake	5	Edge	Morning	Spring	103.868	Inc	1.38	4	1	0	1	0	0	0	0	0	0	0	0	0	0	0	0	0	0	1	0	0	0	0	0	0	0	0	0	0	0	0	0	0	0	1	0	1	0
2017-02-28	Bourake	5	Edge	Morning	Spring	103.868	Inc	1.38	2	1	0	1	0	0	0	0	0	0	0	0	0	0	0	0	0	0	1	0	0	0	0	0	0	0	0	0	0	0	0	0	0	0	0	0	0	0
2017-02-28	Bourake	5	Edge	Morning	Spring	103.868	Inc	1.38	2	1	0	1	0	0	0	0	0	0	0	0	0	0	0	0	0	0	0	0	0	0	0	0	0	0	0	0	0	0	0	0	0	0	1	0	0	0
2017-02-28	Bourake	5	Edge	Morning	Spring	109.581	Inc	1.38	1	1	0	0	0	0	0	0	0	0	0	0	0	0	0	0	0	0	0	0	0	0	0	0	0	1	0	0	0	0	0	0	0	0	0	0	0	0
2017-02-28	Bourake	5	Edge	Morning	Spring	109.581	Inc	1.38	1	1	0	0	0	0	0	0	0	0	0	0	0	0	0	0	0	0	1	0	0	0	0	0	0	0	0	0	0	0	0	0	0	0	0	0	0	0
2017-02-28	Bourake	5	Edge	Morning	Spring	109.581	Inc	1.38	2	1	0	0	0	0	0	0	1	0	0	0	0	0	0	0	0	0	0	1	0	0	0	0	0	0	0	0	0	0	0	0	0	0	0	0	0	0
2017-02-28	Bourake	5	Edge	Morning	Spring	115.506	Inc	1.38	1	1	0	0	0	0	0	0	0	0	0	0	0	0	0	0	0	0	1	0	0	0	0	0	0	0	0	0	0	0	0	0	0	0	0	0	0	0
2017-02-28	Bourake	5	Edge	Morning	Spring	115.506	Inc	1.38	0	0	0	0	0	0	0	0	0	0	0	0	0	0	0	0	0	0	0	0	0	0	0	0	0	0	0	0	0	0	0	0	0	0	0	0	0	0
2017-02-28	Bourake	5	Edge	Morning	Spring	115.506	Inc	1.38	2	1	0	0	0	0	0	0	0	0	0	0	0	0	0	0	0	0	0	1	0	0	0	0	0	1	0	0	0	0	0	0	0	0	0	0	0	0
2017-02-28	Bourake	5	Edge	Morning	Spring	120.12	Inc	1.38	2	1	0	0	0	0	0	0	1	0	0	0	0	0	0	0	0	0	0	0	0	0	0	0	0	1	0	0	0	0	0	0	0	0	0	0	0	0
2017-02-28	Bourake	5	Edge	Morning	Spring	120.12	Inc	1.38	0	0	0	0	0	0	0	0	0	0	0	0	0	0	0	0	0	0	0	0	0	0	0	0	0	0	0	0	0	0	0	0	0	0	0	0	0	0
2017-02-28	Bourake	5	Edge	Morning	Spring	120.12	Inc	1.38	2	1	0	0	0	0	0	0	1	0	0	0	0	0	0	0	0	0	0	0	0	0	0	0	0	0	0	0	0	0	0	0	0	0	0	1	0	0
2017-02-28	Bourake	5	Edge	Morning	Spring	124.301	Inc	1.38	0	0	0	0	0	0	0	0	0	0	0	0	0	0	0	0	0	0	0	0	0	0	0	0	0	0	0	0	0	0	0	0	0	0	0	0	0	0
2017-02-28	Bourake	5	Edge	Morning	Spring	124.301	Inc	1.38	1	1	0	0	0	0	0	0	0	0	0	0	0	0	0	0	0	0	0	1	0	0	0	0	0	0	0	0	0	0	0	0	0	0	0	0	0	0
2017-02-28	Bourake	5	Edge	Morning	Spring	124.301	Inc	1.38	3	1	0	0	0	0	0	0	0	0	0	0	0	0	0	0	0	0	0	0	0	0	0	0	0	1	0	0	0	0	0	0	0	0	1	1	0	0
2017-02-28	Bourake	5	Edge	Morning	Spring	127.576	Inc	1.38	0	0	0	0	0	0	0	0	0	0	0	0	0	0	0	0	0	0	0	0	0	0	0	0	0	0	0	0	0	0	0	0	0	0	0	0	0	0
2017-02-28	Bourake	5	Edge	Morning	Spring	127.576	Inc	1.38	0	0	0	0	0	0	0	0	0	0	0	0	0	0	0	0	0	0	0	0	0	0	0	0	0	0	0	0	0	0	0	0	0	0	0	0	0	0
2017-02-28	Bourake	5	Edge	Morning	Spring	127.576	Inc	1.38	2	1	0	0	0	0	0	0	1	0	0	0	0	0	0	0	0	0	0	0	0	0	0	0	0	1	0	0	0	0	0	0	0	0	0	0	0	0
2017-02-28	Bourake	5	Edge	Morning	Spring	129.519	Inc	1.38	0	0	0	0	0	0	0	0	0	0	0	0	0	0	0	0	0	0	0	0	0	0	0	0	0	0	0	0	0	0	0	0	0	0	0	0	0	0
2017-02-28	Bourake	5	Edge	Afternoon	Spring	109.965	Dec	1.25	2	1	0	0	0	0	0	0	0	0	0	0	0	0	0	0	0	0	0	1	0	1	0	0	0	0	0	0	0	0	0	0	0	0	0	0	0	0
2017-02-28	Bourake	5	Edge	Afternoon	Spring	109.965	Dec	1.25	5	1	0	1	0	0	0	0	0	0	1	0	0	1	0	0	1	0	0	0	0	0	0	0	0	1	0	0	0	0	0	0	0	0	0	0	0	0
2017-02-28	Bourake	5	Edge	Afternoon	Spring	104.589	Dec	1.25	2	1	0	0	0	0	0	0	0	0	0	0	0	0	0	0	1	0	0	0	0	0	0	0	0	1	0	0	0	0	0	0	0	0	0	0	0	0
2017-02-28	Bourake	5	Edge	Afternoon	Spring	104.589	Dec	1.25	2	1	0	0	0	0	0	0	0	0	0	0	0	0	0	0	0	0	0	0	0	0	0	0	0	0	1	0	0	0	0	0	0	0	1	0	0	0
2017-02-28	Bourake	5	Edge	Afternoon	Spring	104.589	Dec	1.25	2	1	0	0	0	0	0	0	0	0	0	0	0	0	0	0	0	0	0	0	0	1	0	0	0	1	0	0	0	0	0	0	0	0	0	0	0	0
2017-02-28	Bourake	5	Edge	Afternoon	Spring	99.927	Dec	1.25	4	1	0	0	0	0	0	0	0	0	0	0	0	0	0	0	0	0	0	0	0	0	0	0	0	1	0	0	0	0	0	0	1	0	1	1	0	0
2017-02-28	Bourake	5	Edge	Afternoon	Spring	99.927	Dec	1.25	4	1	0	0	0	0	0	0	0	0	0	0	0	0	0	0	1	0	0	0	0	0	0	0	0	1	1	0	0	1	0	0	0	0	0	0	0	0
2017-02-28	Bourake	5	Edge	Afternoon	Spring	99.927	Dec	1.25	4	1	0	0	0	0	0	0	0	0	0	0	0	0	0	0	0	0	0	0	0	0	0	0	0	1	1	0	0	0	0	0	1	0	0	0	0	1
2017-02-28	Bourake	5	Edge	Afternoon	Spring	95.114	Dec	1.25	7	1	0	0	0	0	0	0	0	0	1	0	0	0	0	0	1	0	0	1	0	0	0	0	0	1	0	0	0	0	0	0	1	0	0	1	0	1
2017-02-28	Bourake	5	Edge	Afternoon	Spring	95.114	Dec	1.25	5	1	1	0	0	0	0	0	0	0	0	0	0	0	0	0	0	0	0	0	0	0	0	0	0	1	0	1	0	1	0	0	1	0	0	0	0	0
2017-02-28	Bourake	5	Edge	Afternoon	Spring	95.114	Dec	1.25	2	1	0	0	0	0	0	0	0	0	0	0	0	0	0	0	0	0	0	0	0	0	0	0	0	1	0	0	0	0	0	0	1	0	0	0	0	0
2017-02-28	Bourake	5	Edge	Afternoon	Spring	90.349	Dec	1.25	2	1	0	0	0	0	0	0	0	0	0	0	0	0	0	0	0	0	0	0	0	0	0	0	0	1	1	0	0	0	0	0	0	0	0	0	0	0
2017-02-28	Bourake	5	Edge	Afternoon	Spring	90.349	Dec	1.25	4	1	1	0	0	0	0	0	0	0	0	0	0	0	0	0	1	0	0	0	0	0	0	0	0	1	0	0	0	1	0	0	0	0	0	0	0	0
2017-02-28	Bourake	5	Edge	Afternoon	Spring	90.349	Dec	1.25	2	1	0	0	0	0	0	0	0	0	0	0	0	0	0	0	0	0	0	1	0	0	0	0	0	1	0	0	0	0	0	0	0	0	0	0	0	0
2017-02-28	Bourake	5	Edge	Afternoon	Spring	85.9823	Dec	1.25	8	1	1	0	0	0	0	0	1	0	1	0	0	0	0	0	0	0	0	0	0	1	0	0	0	1	1	0	0	0	0	1	1	0	0	0	0	0
2017-02-28	Bourake	5	Edge	Afternoon	Spring	85.9823	Dec	1.25	3	1	1	0	0	0	0	0	0	0	0	0	0	0	0	0	0	0	0	0	0	1	0	0	0	1	0	0	0	0	0	0	0	0	0	0	0	0
2017-02-28	Bourake	5	Edge	Afternoon	Spring	85.9823	Dec	1.25	1	1	0	0	0	0	0	0	0	0	0	0	0	0	0	0	0	0	0	0	0	0	0	0	0	1	0	0	0	0	0	0	0	0	0	0	0	0
2017-02-28	Bourake	5	Edge	Afternoon	Spring	81.6567	Dec	1.25	3	1	1	0	0	0	0	0	0	0	0	0	0	0	0	0	0	0	0	0	0	0	0	0	0	1	0	0	0	0	0	0	0	0	1	0	0	0
2017-02-28	Bourake	5	Edge	Afternoon	Spring	81.6567	Dec	1.25	3	1	1	0	0	0	0	0	0	0	0	0	0	0	0	0	0	0	0	0	0	0	0	0	0	1	0	0	0	1	0	0	0	0	0	0	0	0
2017-02-28	Bourake	5	Edge	Afternoon	Spring	81.6567	Dec	1.25	5	1	1	0	0	0	0	0	0	1	0	0	0	0	0	0	1	0	0	0	0	0	0	0	0	1	0	0	0	0	0	1	0	0	0	0	0	0
2017-02-28	Bourake	5	Edge	Afternoon	Spring	77.8736	Dec	1.25	6	1	1	0	0	0	0	0	0	0	0	0	0	0	0	0	1	0	1	0	0	1	0	1	0	1	0	0	0	0	0	0	0	0	0	0	0	0
2017-02-28	Bourake	5	Edge	Afternoon	Spring	77.8736	Dec	1.25	3	1	0	0	0	0	0	0	0	0	0	0	0	0	0	0	0	0	0	0	0	1	0	0	0	1	0	0	0	0	0	1	0	0	0	0	0	0
2017-02-28	Bourake	5	Edge	Afternoon	Spring	77.8736	Dec	1.25	4	1	1	0	0	0	0	0	0	0	1	0	0	1	0	0	0	0	0	0	0	0	0	1	0	0	0	0	0	0	0	0	0	0	0	0	0	0
2017-02-28	Bourake	5	Edge	Afternoon	Spring	74.5436	Dec	1.25	6	1	1	0	0	0	0	0	0	0	0	0	0	0	0	0	0	0	0	1	0	0	0	0	0	1	1	0	0	0	1	0	0	0	0	0	0	1
2017-02-28	Bourake	5	Edge	Afternoon	Spring	74.5436	Dec	1.25	2	1	1	0	0	0	0	0	0	0	0	0	0	0	0	0	0	0	0	0	0	0	0	1	0	0	0	0	0	0	0	0	0	0	0	0	0	0
2017-02-28	Bourake	5	Edge	Afternoon	Spring	74.5436	Dec	1.25	2	1	1	0	0	0	0	0	0	0	0	0	0	0	0	0	0	0	0	0	0	0	0	0	0	0	0	0	0	0	1	0	0	0	0	0	0	0
2017-02-28	Bourake	5	Edge	Afternoon	Spring	71.1861	Dec	1.25	4	1	0	0	0	0	0	0	1	0	0	0	0	0	0	0	1	0	0	1	0	0	0	0	0	1	0	0	0	0	0	0	0	0	0	0	0	0
2017-02-28	Bourake	5	Edge	Afternoon	Spring	71.1861	Dec	1.25	3	1	1	0	0	0	0	0	0	0	0	0	0	0	0	0	1	0	0	0	0	1	0	0	0	0	0	0	0	0	0	0	0	0	0	0	0	0
2017-02-28	Bourake	5	Edge	Afternoon	Spring	71.1861	Dec	1.25	4	1	1	0	0	0	0	0	0	0	0	0	0	0	0	0	1	0	0	0	0	1	0	0	0	0	0	0	0	0	0	1	0	0	0	0	0	0
2017-02-28	Bourake	5	Edge	Afternoon	Spring	68.1102	Dec	1.25	2	1	1	0	0	0	0	0	0	0	0	0	0	0	0	0	0	0	0	0	0	0	0	1	0	0	0	0	0	0	0	0	0	0	0	0	0	0
2017-02-28	Bourake	6	Inside	Morning	Spring	31.192	Inc	1.38	2	1	0	0	0	0	1	0	0	0	0	0	0	0	0	0	0	1	0	0	0	0	0	0	0	0	0	0	0	0	0	0	0	0	0	0	0	0
2017-02-28	Bourake	6	Inside	Morning	Spring	31.192	Inc	1.38	1	1	0	0	0	0	1	0	0	0	0	0	0	0	0	0	0	0	0	0	0	0	0	0	0	0	0	0	0	0	0	0	0	0	0	0	0	0
2017-02-28	Bourake	6	Inside	Morning	Spring	31.192	Inc	1.38	2	1	0	0	0	0	1	0	0	0	0	0	0	0	0	0	0	0	0	0	0	1	0	0	0	0	0	0	0	0	0	0	0	0	0	0	0	0
2017-02-28	Bourake	6	Inside	Morning	Spring	37.4057	Inc	1.38	1	1	0	0	0	0	1	0	0	0	0	0	0	0	0	0	0	0	0	0	0	0	0	0	0	0	0	0	0	0	0	0	0	0	0	0	0	0
2017-02-28	Bourake	6	Inside	Morning	Spring	37.4057	Inc	1.38	1	1	0	0	0	0	1	0	0	0	0	0	0	0	0	0	0	0	0	0	0	0	0	0	0	0	0	0	0	0	0	0	0	0	0	0	0	0
2017-02-28	Bourake	6	Inside	Morning	Spring	37.4057	Inc	1.38	1	1	0	0	0	0	1	0	0	0	0	0	0	0	0	0	0	0	0	0	0	0	0	0	0	0	0	0	0	0	0	0	0	0	0	0	0	0
2017-02-28	Bourake	6	Inside	Morning	Spring	44.203	Inc	1.38	1	1	0	0	0	0	1	0	0	0	0	0	0	0	0	0	0	0	0	0	0	0	0	0	0	0	0	0	0	0	0	0	0	0	0	0	0	0
2017-02-28	Bourake	6	Inside	Morning	Spring	44.203	Inc	1.38	1	1	0	0	0	0	1	0	0	0	0	0	0	0	0	0	0	0	0	0	0	0	0	0	0	0	0	0	0	0	0	0	0	0	0	0	0	0
2017-02-28	Bourake	6	Inside	Morning	Spring	44.203	Inc	1.38	1	1	0	0	0	0	1	0	0	0	0	0	0	0	0	0	0	0	0	0	0	0	0	0	0	0	0	0	0	0	0	0	0	0	0	0	0	0
2017-02-28	Bourake	6	Inside	Morning	Spring	51.014	Inc	1.38	1	1	0	0	0	0	1	0	0	0	0	0	0	0	0	0	0	0	0	0	0	0	0	0	0	0	0	0	0	0	0	0	0	0	0	0	0	0
2017-02-28	Bourake	6	Inside	Morning	Spring	51.014	Inc	1.38	1	1	0	0	0	0	1	0	0	0	0	0	0	0	0	0	0	0	0	0	0	0	0	0	0	0	0	0	0	0	0	0	0	0	0	0	0	0
2017-02-28	Bourake	6	Inside	Morning	Spring	51.014	Inc	1.38	1	1	0	0	0	0	1	0	0	0	0	0	0	0	0	0	0	0	0	0	0	0	0	0	0	0	0	0	0	0	0	0	0	0	0	0	0	0
2017-02-28	Bourake	6	Inside	Morning	Spring	58.6833	Inc	1.38	2	1	0	0	0	0	1	1	0	0	0	0	0	0	0	0	0	0	0	0	0	0	0	0	0	0	0	0	0	0	0	0	0	0	0	0	0	0
2017-02-28	Bourake	6	Inside	Morning	Spring	58.6833	Inc	1.38	2	1	0	0	0	0	1	0	0	0	0	0	0	0	0	0	0	1	0	0	0	0	0	0	0	0	0	0	0	0	0	0	0	0	0	0	0	0
2017-02-28	Bourake	6	Inside	Morning	Spring	58.6833	Inc	1.38	0	0	0	0	0	0	0	0	0	0	0	0	0	0	0	0	0	0	0	0	0	0	0	0	0	0	0	0	0	0	0	0	0	0	0	0	0	0
2017-02-28	Bourake	6	Inside	Morning	Spring	65.4256	Inc	1.38	2	1	0	0	0	0	0	0	0	1	0	0	0	0	0	0	0	0	0	0	0	0	0	0	0	0	0	0	0	0	0	1	0	0	0	0	0	0
2017-02-28	Bourake	6	Inside	Morning	Spring	65.4256	Inc	1.38	1	1	0	0	0	0	0	0	0	0	0	0	0	0	0	0	0	0	0	0	0	0	1	0	0	0	0	0	0	0	0	0	0	0	0	0	0	0
2017-02-28	Bourake	6	Inside	Morning	Spring	65.4256	Inc	1.38	0	0	0	0	0	0	0	0	0	0	0	0	0	0	0	0	0	0	0	0	0	0	0	0	0	0	0	0	0	0	0	0	0	0	0	0	0	0
2017-02-28	Bourake	6	Inside	Morning	Spring	72.1336	Inc	1.38	0	0	0	0	0	0	0	0	0	0	0	0	0	0	0	0	0	0	0	0	0	0	0	0	0	0	0	0	0	0	0	0	0	0	0	0	0	0
2017-02-28	Bourake	6	Inside	Morning	Spring	72.1336	Inc	1.38	0	0	0	0	0	0	0	0	0	0	0	0	0	0	0	0	0	0	0	0	0	0	0	0	0	0	0	0	0	0	0	0	0	0	0	0	0	0
2017-02-28	Bourake	6	Inside	Morning	Spring	72.1336	Inc	1.38	0	0	0	0	0	0	0	0	0	0	0	0	0	0	0	0	0	0	0	0	0	0	0	0	0	0	0	0	0	0	0	0	0	0	0	0	0	0
2017-02-28	Bourake	6	Inside	Morning	Spring	77.4273	Inc	1.38	0	0	0	0	0	0	0	0	0	0	0	0	0	0	0	0	0	0	0	0	0	0	0	0	0	0	0	0	0	0	0	0	0	0	0	0	0	0
2017-02-28	Bourake	6	Inside	Morning	Spring	77.4273	Inc	1.38	0	0	0	0	0	0	0	0	0	0	0	0	0	0	0	0	0	0	0	0	0	0	0	0	0	0	0	0	0	0	0	0	0	0	0	0	0	0
2017-02-28	Bourake	6	Inside	Morning	Spring	77.4273	Inc	1.38	0	0	0	0	0	0	0	0	0	0	0	0	0	0	0	0	0	0	0	0	0	0	0	0	0	0	0	0	0	0	0	0	0	0	0	0	0	0
2017-02-28	Bourake	6	Inside	Morning	Spring	81.7803	Inc	1.38	2	1	0	0	0	0	0	0	0	0	0	0	0	0	0	0	0	0	0	0	0	0	1	0	1	0	0	0	0	0	0	0	0	0	0	0	0	0
2017-02-28	Bourake	6	Inside	Morning	Spring	81.7803	Inc	1.38	0	0	0	0	0	0	0	0	0	0	0	0	0	0	0	0	0	0	0	0	0	0	0	0	0	0	0	0	0	0	0	0	0	0	0	0	0	0
2017-02-28	Bourake	6	Inside	Afternoon	Spring	65.2471	Dec	1.25	4	1	0	0	0	0	1	0	0	0	0	0	0	0	0	0	0	1	0	0	0	1	0	0	0	0	0	0	0	0	0	0	0	1	0	0	0	0
2017-02-28	Bourake	6	Inside	Afternoon	Spring	65.2471	Dec	1.25	3	1	0	0	0	0	1	0	0	0	0	0	0	0	0	0	0	1	0	0	0	0	1	0	0	0	0	0	0	0	0	0	0	0	0	0	0	0
2017-02-28	Bourake	6	Inside	Afternoon	Spring	60.235	Dec	1.25	3	1	0	0	0	0	1	0	0	0	0	0	0	0	0	0	0	1	0	0	0	1	0	0	0	0	0	0	0	0	0	0	0	0	0	0	0	0
2017-02-28	Bourake	6	Inside	Afternoon	Spring	60.235	Dec	1.25	2	1	0	0	0	0	1	0	0	0	0	0	0	0	0	0	0	1	0	0	0	0	0	0	0	0	0	0	0	0	0	0	0	0	0	0	0	0
2017-02-28	Bourake	6	Inside	Afternoon	Spring	60.235	Dec	1.25	3	1	0	0	0	0	1	0	0	0	0	0	0	0	0	0	0	1	0	0	0	1	0	0	0	0	0	0	0	0	0	0	0	0	0	0	0	0
2017-02-28	Bourake	6	Inside	Afternoon	Spring	54.9276	Dec	1.25	2	1	0	0	0	0	1	0	0	0	0	0	0	0	0	0	0	1	0	0	0	0	0	0	0	0	0	0	0	0	0	0	0	0	0	0	0	0
2017-02-28	Bourake	6	Inside	Afternoon	Spring	54.9276	Dec	1.25	5	1	1	0	0	0	1	0	0	0	0	0	0	0	0	0	0	1	0	0	0	0	1	0	0	0	0	0	1	0	0	0	0	0	0	0	0	0
2017-02-28	Bourake	6	Inside	Afternoon	Spring	54.9276	Dec	1.25	4	1	0	0	0	0	1	0	0	0	0	0	0	0	0	0	0	1	0	0	0	1	1	0	0	0	0	0	0	0	0	0	0	0	0	0	0	0
2017-02-28	Bourake	6	Inside	Afternoon	Spring	50.4716	Dec	1.25	3	1	0	0	0	0	1	0	0	0	0	0	0	0	0	0	0	1	0	0	0	1	0	0	0	0	0	0	0	0	0	0	0	0	0	0	0	0
2017-02-28	Bourake	6	Inside	Afternoon	Spring	50.4716	Dec	1.25	5	1	0	0	0	0	1	0	0	0	0	0	0	0	0	0	0	1	0	0	0	1	1	0	0	0	0	0	0	0	0	0	0	1	0	0	0	0
2017-02-28	Bourake	6	Inside	Afternoon	Spring	50.4716	Dec	1.25	2	1	0	0	0	0	1	0	0	0	0	0	0	0	0	0	0	1	0	0	0	0	0	0	0	0	0	0	0	0	0	0	0	0	0	0	0	0
2017-02-28	Bourake	6	Inside	Afternoon	Spring	45.9675	Dec	1.25	1	1	0	0	0	0	0	0	0	0	0	0	0	0	0	0	0	1	0	0	0	0	0	0	0	0	0	0	0	0	0	0	0	0	0	0	0	0
2017-02-28	Bourake	6	Inside	Afternoon	Spring	45.9675	Dec	1.25	3	1	0	0	0	0	1	0	0	1	0	0	0	0	0	0	0	1	0	0	0	0	0	0	0	0	0	0	0	0	0	0	0	0	0	0	0	0
2017-02-28	Bourake	6	Inside	Afternoon	Spring	45.9675	Dec	1.25	3	1	0	0	0	0	1	0	0	0	0	0	0	0	0	0	0	1	0	0	0	1	0	0	0	0	0	0	0	0	0	0	0	0	0	0	0	0
2017-02-28	Bourake	6	Inside	Afternoon	Spring	41.3193	Dec	1.25	2	1	0	0	0	0	1	0	0	0	0	0	0	0	0	0	0	1	0	0	0	0	0	0	0	0	0	0	0	0	0	0	0	0	0	0	0	0
2017-02-28	Bourake	6	Inside	Afternoon	Spring	41.3193	Dec	1.25	2	1	0	0	0	0	1	0	0	0	0	0	0	0	0	0	0	1	0	0	0	0	0	0	0	0	0	0	0	0	0	0	0	0	0	0	0	0
2017-02-28	Bourake	6	Inside	Afternoon	Spring	41.3193	Dec	1.25	4	1	0	0	0	0	1	0	0	0	0	0	0	0	0	0	0	1	0	0	0	1	0	0	0	0	0	0	0	0	0	0	0	1	0	0	0	0
2017-02-28	Bourake	6	Inside	Afternoon	Spring	37.337	Dec	1.25	3	1	0	0	0	0	1	0	0	0	0	0	0	0	0	0	0	1	0	0	0	0	0	0	0	0	0	0	1	0	0	0	0	0	0	0	0	0
2017-02-28	Bourake	6	Inside	Afternoon	Spring	37.337	Dec	1.25	3	1	0	0	0	0	1	0	0	0	0	0	0	0	0	0	0	1	0	0	0	1	0	0	0	0	0	0	0	0	0	0	0	0	0	0	0	0
2017-02-28	Bourake	6	Inside	Afternoon	Spring	37.337	Dec	1.25	2	1	0	0	0	0	1	0	0	0	0	0	0	0	0	0	0	1	0	0	0	0	0	0	0	0	0	0	0	0	0	0	0	0	0	0	0	0
2017-02-28	Bourake	6	Inside	Afternoon	Spring	33.6088	Dec	1.25	2	1	0	0	0	0	1	0	0	0	0	0	0	0	0	0	0	1	0	0	0	0	0	0	0	0	0	0	0	0	0	0	0	0	0	0	0	0
2017-02-28	Bourake	6	Inside	Afternoon	Spring	33.6088	Dec	1.25	3	1	0	0	0	0	1	1	0	0	0	0	0	0	0	0	0	1	0	0	0	0	0	0	0	0	0	0	0	0	0	0	0	0	0	0	0	0
2017-02-28	Bourake	6	Inside	Afternoon	Spring	33.6088	Dec	1.25	2	1	0	0	0	0	1	0	0	0	0	0	0	0	0	0	0	1	0	0	0	0	0	0	0	0	0	0	0	0	0	0	0	0	0	0	0	0
2017-02-28	Bourake	6	Inside	Afternoon	Spring	30.4711	Dec	1.25	3	1	0	0	0	0	1	0	0	0	0	0	0	0	0	0	0	1	0	0	0	0	0	0	0	0	0	0	0	0	1	0	0	0	0	0	0	0
2017-02-28	Bourake	6	Inside	Afternoon	Spring	30.4711	Dec	1.25	2	1	0	0	0	0	1	0	0	0	0	0	0	0	0	0	0	1	0	0	0	0	0	0	0	0	0	0	0	0	0	0	0	0	0	0	0	0
2017-02-28	Bourake	6	Inside	Afternoon	Spring	30.4711	Dec	1.25	2	1	0	0	0	0	1	0	0	0	0	0	0	0	0	0	0	1	0	0	0	0	0	0	0	0	0	0	0	0	0	0	0	0	0	0	0	0
2017-02-28	Bourake	6	Inside	Afternoon	Spring	27.5599	Dec	1.25	2	1	0	0	0	0	1	0	0	0	0	0	0	0	0	0	0	1	0	0	0	0	0	0	0	0	0	0	0	0	0	0	0	0	0	0	0	0
2017-02-28	Bourake	7	Edge	Afternoon	Spring	114.991	Dec	1.25	1	1	0	0	0	0	0	0	0	0	0	0	0	0	0	0	0	0	0	0	0	0	0	0	0	0	0	0	1	0	0	0	0	0	0	0	0	0
2017-02-28	Bourake	7	Edge	Afternoon	Spring	109.992	Dec	1.25	1	1	0	0	0	0	0	0	0	0	0	0	0	0	0	0	0	0	0	0	0	0	0	0	0	0	0	0	1	0	0	0	0	0	0	0	0	0
2017-02-28	Bourake	7	Edge	Afternoon	Spring	109.992	Dec	1.25	1	1	0	0	0	0	0	0	0	0	0	0	0	0	0	0	0	0	0	0	0	0	0	0	0	0	0	0	1	0	0	0	0	0	0	0	0	0
2017-02-28	Bourake	7	Edge	Afternoon	Spring	109.992	Dec	1.25	2	1	0	0	0	0	0	0	0	0	0	0	0	0	0	0	0	0	0	0	0	0	0	0	0	0	0	0	1	0	1	0	0	0	0	0	0	0
2017-02-28	Bourake	7	Edge	Afternoon	Spring	105.536	Dec	1.25	1	1	0	0	0	0	0	0	0	0	0	0	0	0	0	0	0	0	0	0	0	0	0	0	0	0	0	0	1	0	0	0	0	0	0	0	0	0
2017-02-28	Bourake	7	Edge	Afternoon	Spring	105.536	Dec	1.25	2	1	0	0	0	0	0	0	0	0	0	0	0	1	0	0	0	0	0	0	0	0	0	0	0	0	0	0	1	0	0	0	0	0	0	0	0	0
2017-02-28	Bourake	7	Edge	Afternoon	Spring	105.536	Dec	1.25	1	1	0	0	0	0	0	0	0	0	0	0	0	0	0	0	0	0	0	0	0	0	0	0	0	0	0	0	1	0	0	0	0	0	0	0	0	0
2017-02-28	Bourake	7	Edge	Afternoon	Spring	100.744	Dec	1.25	2	1	0	0	0	0	0	0	0	1	0	0	0	0	0	0	0	0	0	0	0	0	0	0	0	0	0	0	1	0	0	0	0	0	0	0	0	0
2017-02-28	Bourake	7	Edge	Afternoon	Spring	100.744	Dec	1.25	1	1	0	0	0	0	0	0	0	0	0	0	0	0	0	0	0	0	0	0	0	0	0	0	0	0	0	0	1	0	0	0	0	0	0	0	0	0
2017-02-28	Bourake	7	Edge	Afternoon	Spring	100.744	Dec	1.25	2	1	0	0	0	0	0	0	0	0	0	0	0	1	0	0	0	0	0	0	0	0	0	0	0	0	0	0	1	0	0	0	0	0	0	0	0	0
2017-02-28	Bourake	7	Edge	Afternoon	Spring	95.4161	Dec	1.25	2	1	0	0	0	0	0	0	0	0	0	0	0	0	0	0	0	0	0	0	0	0	0	0	0	0	1	0	1	0	0	0	0	0	0	0	0	0
2017-02-28	Bourake	7	Edge	Afternoon	Spring	95.4161	Dec	1.25	1	1	0	0	0	0	0	0	0	0	0	0	0	0	0	0	0	0	0	0	0	0	0	0	0	0	0	0	1	0	0	0	0	0	0	0	0	0
2017-02-28	Bourake	7	Edge	Afternoon	Spring	95.4161	Dec	1.25	2	1	0	0	0	0	0	0	0	0	0	0	0	0	0	0	1	0	0	0	0	0	0	0	0	0	0	0	1	0	0	0	0	0	0	0	0	0
2017-02-28	Bourake	7	Edge	Afternoon	Spring	90.4863	Dec	1.25	1	1	0	0	0	0	0	0	0	0	0	0	0	0	0	0	0	0	0	0	0	0	0	0	0	0	0	0	1	0	0	0	0	0	0	0	0	0
2017-02-28	Bourake	7	Edge	Afternoon	Spring	90.4863	Dec	1.25	2	1	0	0	0	0	0	0	0	0	0	0	0	0	0	0	0	0	0	0	0	0	0	0	1	0	0	0	1	0	0	0	0	0	0	0	0	0
2017-02-28	Bourake	7	Edge	Afternoon	Spring	90.4863	Dec	1.25	1	1	0	0	0	0	0	0	0	0	0	0	0	0	0	0	0	0	0	0	0	0	0	0	0	0	0	0	1	0	0	0	0	0	0	0	0	0
2017-02-28	Bourake	7	Edge	Afternoon	Spring	85.4879	Dec	1.25	2	1	0	0	0	0	0	0	0	0	0	0	0	0	0	0	1	0	0	0	0	0	0	0	0	0	0	0	1	0	0	0	0	0	0	0	0	0
2017-02-28	Bourake	7	Edge	Afternoon	Spring	85.4879	Dec	1.25	1	1	0	0	0	0	0	0	0	0	0	0	0	0	0	0	0	0	0	0	0	0	0	0	0	0	0	0	1	0	0	0	0	0	0	0	0	0
2017-02-28	Bourake	7	Edge	Afternoon	Spring	85.4879	Dec	1.25	1	1	0	0	0	0	0	0	0	0	0	0	0	0	0	0	0	0	0	0	0	0	0	0	0	0	0	0	1	0	0	0	0	0	0	0	0	0
2017-02-28	Bourake	7	Edge	Afternoon	Spring	81.0319	Dec	1.25	1	1	0	0	0	0	0	0	0	0	0	0	0	0	0	0	0	0	0	0	0	0	0	0	0	0	0	0	1	0	0	0	0	0	0	0	0	0
2017-02-28	Bourake	7	Edge	Afternoon	Spring	81.0319	Dec	1.25	2	1	0	0	0	0	0	0	0	1	0	0	0	0	0	0	0	0	0	0	0	0	0	0	0	0	0	0	1	0	0	0	0	0	0	0	0	0
2017-02-28	Bourake	7	Edge	Afternoon	Spring	81.0319	Dec	1.25	1	1	0	0	0	0	0	0	0	0	0	0	0	0	0	0	0	0	0	0	0	0	0	0	0	0	0	0	1	0	0	0	0	0	0	0	0	0
2017-02-28	Bourake	7	Edge	Afternoon	Spring	76.3631	Dec	1.25	1	1	0	0	0	0	0	0	0	0	0	0	0	0	0	0	0	0	0	0	0	0	0	0	0	0	0	0	1	0	0	0	0	0	0	0	0	0
2017-02-28	Bourake	7	Edge	Afternoon	Spring	76.3631	Dec	1.25	1	1	0	0	0	0	0	0	0	0	0	0	0	0	0	0	0	0	0	0	0	0	0	0	0	0	0	0	1	0	0	0	0	0	0	0	0	0
2017-02-28	Bourake	7	Edge	Afternoon	Spring	76.3631	Dec	1.25	1	1	0	0	0	0	0	0	0	0	0	0	0	0	0	0	0	0	0	0	0	0	0	0	0	0	0	0	1	0	0	0	0	0	0	0	0	0
2017-02-28	Bourake	7	Edge	Afternoon	Spring	72.6417	Dec	1.25	2	1	0	0	0	0	0	0	0	0	0	0	0	0	0	0	0	0	0	0	0	1	0	0	0	0	0	0	1	0	0	0	0	0	0	0	0	0
2017-02-28	Bourake	7	Edge	Afternoon	Spring	72.6417	Dec	1.25	1	1	0	0	0	0	0	0	0	0	0	0	0	0	0	0	0	0	0	0	0	0	0	0	0	0	0	0	1	0	0	0	0	0	0	0	0	0
2017-02-28	Bourake	8	Inside	Morning	Spring	43.791	Inc	1.38	0	0	0	0	0	0	0	0	0	0	0	0	0	0	0	0	0	0	0	0	0	0	0	0	0	0	0	0	0	0	0	0	0	0	0	0	0	0
2017-02-28	Bourake	8	Inside	Morning	Spring	43.791	Inc	1.38	1	1	0	0	0	0	0	0	0	0	0	0	0	0	0	0	0	1	0	0	0	0	0	0	0	0	0	0	0	0	0	0	0	0	0	0	0	0
2017-02-28	Bourake	8	Inside	Morning	Spring	50.4647	Inc	1.38	1	1	0	0	0	0	0	0	0	0	0	0	0	0	0	0	0	0	0	0	0	0	0	0	0	0	0	0	1	0	0	0	0	0	0	0	0	0
2017-02-28	Bourake	8	Inside	Morning	Spring	50.4647	Inc	1.38	0	0	0	0	0	0	0	0	0	0	0	0	0	0	0	0	0	0	0	0	0	0	0	0	0	0	0	0	0	0	0	0	0	0	0	0	0	0
2017-02-28	Bourake	8	Inside	Morning	Spring	50.4647	Inc	1.38	1	1	0	0	0	0	0	0	0	0	0	0	0	0	0	0	0	0	0	0	0	1	0	0	0	0	0	0	0	0	0	0	0	0	0	0	0	0
2017-02-28	Bourake	8	Inside	Morning	Spring	58.134	Inc	1.38	2	1	0	0	0	0	0	0	0	0	0	0	0	0	0	0	1	0	0	0	0	1	0	0	0	0	0	0	0	0	0	0	0	0	0	0	0	0
2017-02-28	Bourake	8	Inside	Morning	Spring	58.134	Inc	1.38	2	1	0	0	0	0	0	0	0	1	0	0	0	0	0	0	0	0	0	0	0	0	1	0	0	0	0	0	0	0	0	0	0	0	0	0	0	0
2017-02-28	Bourake	8	Inside	Morning	Spring	58.134	Inc	1.38	1	1	0	0	0	0	0	0	0	0	0	0	0	0	0	0	0	0	0	0	0	0	0	0	0	0	0	0	1	0	0	0	0	0	0	0	0	0
2017-02-28	Bourake	8	Inside	Morning	Spring	65.0137	Inc	1.38	1	1	0	0	0	0	0	0	0	0	0	0	0	0	0	0	0	0	0	0	0	0	0	0	0	0	1	0	0	0	0	0	0	0	0	0	0	0
2017-02-28	Bourake	8	Inside	Morning	Spring	65.0137	Inc	1.38	0	0	0	0	0	0	0	0	0	0	0	0	0	0	0	0	0	0	0	0	0	0	0	0	0	0	0	0	0	0	0	0	0	0	0	0	0	0
2017-02-28	Bourake	8	Inside	Morning	Spring	65.0137	Inc	1.38	2	1	0	0	0	0	0	0	0	1	0	0	0	0	0	0	0	0	0	0	0	0	0	0	0	0	0	0	1	0	0	0	0	0	0	0	0	0
2017-02-28	Bourake	8	Inside	Morning	Spring	71.5844	Inc	1.38	0	0	0	0	0	0	0	0	0	0	0	0	0	0	0	0	0	0	0	0	0	0	0	0	0	0	0	0	0	0	0	0	0	0	0	0	0	0
2017-02-28	Bourake	8	Inside	Morning	Spring	71.5844	Inc	1.38	1	1	0	0	0	0	0	0	0	0	0	0	0	0	0	0	1	0	0	0	0	0	0	0	0	0	0	0	0	0	0	0	0	0	0	0	0	0
2017-02-28	Bourake	8	Inside	Morning	Spring	71.5844	Inc	1.38	2	1	0	0	0	0	0	0	0	1	0	0	0	0	0	0	0	0	0	0	0	0	0	0	0	1	0	0	0	0	0	0	0	0	0	0	0	0
2017-02-28	Bourake	8	Inside	Morning	Spring	77.0153	Inc	1.38	1	1	0	0	0	0	0	0	0	0	0	0	0	0	0	0	0	0	0	0	0	0	0	0	0	0	0	0	1	0	0	0	0	0	0	0	0	0
2017-02-28	Bourake	8	Inside	Morning	Spring	77.0153	Inc	1.38	1	1	0	0	0	0	0	0	0	0	0	0	0	0	0	0	0	0	0	0	0	1	0	0	0	0	0	0	0	0	0	0	0	0	0	0	0	0
2017-02-28	Bourake	8	Inside	Morning	Spring	77.0153	Inc	1.38	2	1	0	0	0	0	0	0	0	0	0	0	0	0	0	0	1	0	0	0	0	0	1	0	0	0	0	0	0	0	0	0	0	0	0	0	0	0
2017-02-28	Bourake	8	Inside	Morning	Spring	81.231	Inc	1.38	0	0	0	0	0	0	0	0	0	0	0	0	0	0	0	0	0	0	0	0	0	0	0	0	0	0	0	0	0	0	0	0	0	0	0	0	0	0
2017-02-28	Bourake	8	Inside	Morning	Spring	81.231	Inc	1.38	0	0	0	0	0	0	0	0	0	0	0	0	0	0	0	0	0	0	0	0	0	0	0	0	0	0	0	0	0	0	0	0	0	0	0	0	0	0
2017-02-28	Bourake	8	Inside	Morning	Spring	81.231	Inc	1.38	0	0	0	0	0	0	0	0	0	0	0	0	0	0	0	0	0	0	0	0	0	0	0	0	0	0	0	0	0	0	0	0	0	0	0	0	0	0
2017-02-28	Bourake	8	Inside	Morning	Spring	85.6321	Inc	1.38	0	0	0	0	0	0	0	0	0	0	0	0	0	0	0	0	0	0	0	0	0	0	0	0	0	0	0	0	0	0	0	0	0	0	0	0	0	0
2017-02-28	Bourake	8	Inside	Afternoon	Spring	54.6529	Dec	1.25	2	1	0	0	0	0	1	0	0	0	0	0	0	0	0	0	0	0	0	0	0	0	0	0	0	0	0	0	1	0	0	0	0	0	0	0	0	0
2017-02-28	Bourake	8	Inside	Afternoon	Spring	54.6529	Dec	1.25	1	1	0	0	0	0	0	0	0	0	0	0	0	0	0	0	0	0	0	0	0	0	0	1	0	0	0	0	0	0	0	0	0	0	0	0	0	0
2017-02-28	Bourake	9	Edge	Morning	Spring	47.8557	Inc	1.38	2	1	0	0	0	0	1	0	0	0	0	0	0	0	0	0	0	0	0	1	0	0	0	0	0	0	0	0	0	0	0	0	0	0	0	0	0	0
2017-02-28	Bourake	9	Edge	Morning	Spring	53.8977	Inc	1.38	0	0	0	0	0	0	0	0	0	0	0	0	0	0	0	0	0	0	0	0	0	0	0	0	0	0	0	0	0	0	0	0	0	0	0	0	0	0
2017-02-28	Bourake	9	Edge	Morning	Spring	53.8977	Inc	1.38	1	1	0	0	0	0	0	0	0	0	0	0	0	0	0	0	0	1	0	0	0	0	0	0	0	0	0	0	0	0	0	0	0	0	0	0	0	0
2017-02-28	Bourake	9	Edge	Morning	Spring	53.8977	Inc	1.38	2	1	0	0	0	0	0	0	0	0	0	0	0	0	0	0	0	0	0	1	0	0	0	0	0	0	0	0	0	1	0	0	0	0	0	0	0	0
2017-02-28	Bourake	9	Edge	Morning	Spring	60.901	Inc	1.38	3	1	0	1	0	0	0	0	0	0	0	0	0	0	0	0	0	0	0	1	0	0	0	0	0	0	0	0	0	1	0	0	0	0	0	0	0	0
2017-02-28	Bourake	9	Edge	Morning	Spring	60.901	Inc	1.38	0	0	0	0	0	0	0	0	0	0	0	0	0	0	0	0	0	0	0	0	0	0	0	0	0	0	0	0	0	0	0	0	0	0	0	0	0	0
2017-02-28	Bourake	9	Edge	Morning	Spring	60.901	Inc	1.38	2	1	0	0	0	0	0	0	0	0	0	0	0	0	0	0	1	0	0	1	0	0	0	0	0	0	0	0	0	0	0	0	0	0	0	0	0	0
2017-02-28	Bourake	9	Edge	Morning	Spring	67.2176	Inc	1.38	1	1	0	0	0	0	0	0	0	0	0	0	0	0	0	0	0	0	0	0	0	0	0	0	0	0	0	0	0	1	0	0	0	0	0	0	0	0
2017-02-28	Bourake	9	Edge	Morning	Spring	67.2176	Inc	1.38	0	0	0	0	0	0	0	0	0	0	0	0	0	0	0	0	0	0	0	0	0	0	0	0	0	0	0	0	0	0	0	0	0	0	0	0	0	0
2017-02-28	Bourake	9	Edge	Morning	Spring	67.2176	Inc	1.38	0	0	0	0	0	0	0	0	0	0	0	0	0	0	0	0	0	0	0	0	0	0	0	0	0	0	0	0	0	0	0	0	0	0	0	0	0	0
2017-02-28	Bourake	9	Edge	Morning	Spring	73.7403	Inc	1.38	4	1	0	1	0	0	0	0	0	0	0	1	0	0	0	0	0	0	0	1	0	0	0	0	0	0	0	0	0	0	0	0	0	0	1	0	0	0
2017-02-28	Bourake	9	Edge	Morning	Spring	73.7403	Inc	1.38	2	1	0	1	0	0	0	0	0	0	0	0	0	0	0	0	0	0	0	1	0	0	0	0	0	0	0	0	0	0	0	0	0	0	0	0	0	0
2017-02-28	Bourake	9	Edge	Morning	Spring	73.7403	Inc	1.38	2	1	0	1	0	0	0	0	0	0	0	0	0	0	0	0	0	0	0	1	0	0	0	0	0	0	0	0	0	0	0	0	0	0	0	0	0	0
2017-02-28	Bourake	9	Edge	Morning	Spring	79.851	Inc	1.38	0	0	0	0	0	0	0	0	0	0	0	0	0	0	0	0	0	0	0	0	0	0	0	0	0	0	0	0	0	0	0	0	0	0	0	0	0	0
2017-02-28	Bourake	9	Edge	Morning	Spring	79.851	Inc	1.38	1	1	0	0	0	0	0	0	0	0	0	0	0	0	0	0	1	0	0	0	0	0	0	0	0	0	0	0	0	0	0	0	0	0	0	0	0	0
2017-02-28	Bourake	9	Edge	Morning	Spring	79.851	Inc	1.38	2	1	0	1	0	0	0	0	0	0	0	0	0	0	0	0	0	0	0	1	0	0	0	0	0	0	0	0	0	0	0	0	0	0	0	0	0	0
2017-02-28	Bourake	9	Edge	Morning	Spring	85.1377	Inc	1.38	2	1	0	1	0	0	0	0	0	0	0	0	0	0	0	0	1	0	0	0	0	0	0	0	0	0	0	0	0	0	0	0	0	0	0	0	0	0
2017-02-28	Bourake	9	Edge	Morning	Spring	85.1377	Inc	1.38	2	1	0	0	0	0	0	0	0	0	0	0	0	0	0	0	1	0	0	1	0	0	0	0	0	0	0	0	0	0	0	0	0	0	0	0	0	0
2017-02-28	Bourake	9	Edge	Morning	Spring	85.1377	Inc	1.38	5	1	0	1	0	0	0	0	0	0	1	1	0	0	0	0	1	0	0	1	0	0	0	0	0	0	0	0	0	0	0	0	0	0	0	0	0	0
2017-02-28	Bourake	9	Edge	Morning	Spring	89.8066	Inc	1.38	0	0	0	0	0	0	0	0	0	0	0	0	0	0	0	0	0	0	0	0	0	0	0	0	0	0	0	0	0	0	0	0	0	0	0	0	0	0
2017-02-28	Bourake	9	Edge	Morning	Spring	89.8066	Inc	1.38	2	1	0	1	0	0	0	0	0	0	0	0	0	0	0	0	0	0	0	1	0	0	0	0	0	0	0	0	0	0	0	0	0	0	0	0	0	0
2017-02-28	Bourake	9	Edge	Morning	Spring	89.8066	Inc	1.38	3	1	0	1	0	0	0	0	0	0	0	0	0	0	0	0	1	0	0	0	0	0	0	0	0	0	0	0	0	0	0	0	0	0	1	0	0	0
2017-02-28	Bourake	9	Edge	Morning	Spring	93.9262	Inc	1.38	0	0	0	0	0	0	0	0	0	0	0	0	0	0	0	0	0	0	0	0	0	0	0	0	0	0	0	0	0	0	0	0	0	0	0	0	0	0
2017-02-28	Bourake	9	Edge	Morning	Spring	93.9262	Inc	1.38	2	1	0	1	0	0	0	0	0	0	0	0	0	0	0	0	0	0	0	1	0	0	0	0	0	0	0	0	0	0	0	0	0	0	0	0	0	0
2017-02-28	Bourake	9	Edge	Morning	Spring	93.9262	Inc	1.38	2	1	0	1	0	0	0	0	0	1	0	0	0	0	0	0	0	0	0	0	0	0	0	0	0	0	0	0	0	0	0	0	0	0	0	0	0	0
2017-02-28	Bourake	9	Edge	Morning	Spring	97.3591	Inc	1.38	6	1	0	1	0	0	0	0	0	0	1	1	0	0	0	0	0	0	0	1	0	0	0	0	0	0	0	0	0	0	0	0	0	0	1	1	0	0
2017-02-28	Bourake	9	Edge	Morning	Spring	97.3591	Inc	1.38	0	0	0	0	0	0	0	0	0	0	0	0	0	0	0	0	0	0	0	0	0	0	0	0	0	0	0	0	0	0	0	0	0	0	0	0	0	0
2017-02-28	Bourake	9	Edge	Morning	Spring	97.3591	Inc	1.38	3	1	0	0	0	0	0	0	0	0	0	0	0	0	0	0	1	0	0	1	0	0	0	0	0	0	0	0	0	1	0	0	0	0	0	0	0	0
2017-02-28	Bourake	9	Edge	Morning	Spring	100.311	Inc	1.38	5	1	0	1	0	0	0	0	0	0	1	1	0	0	0	0	0	0	0	0	1	0	0	0	0	0	0	0	0	0	0	0	0	0	1	0	0	0
2017-02-28	Bourake	9	Edge	Afternoon	Spring	92.9649	Dec	1.25	3	1	0	0	0	0	0	0	0	0	0	0	0	0	0	0	0	0	0	1	0	0	0	0	0	0	0	0	0	0	0	0	0	0	1	0	1	0
2017-02-28	Bourake	9	Edge	Afternoon	Spring	92.9649	Dec	1.25	2	1	0	0	0	0	0	0	0	0	0	1	0	0	0	0	0	0	0	1	0	0	0	0	0	0	0	0	0	0	0	0	0	0	0	0	0	0
2017-02-28	Bourake	9	Edge	Afternoon	Spring	92.9649	Dec	1.25	5	1	0	0	1	0	0	0	0	0	0	0	0	0	0	0	1	0	0	0	0	0	0	0	0	0	0	0	0	1	0	0	0	0	1	0	1	0
2017-02-28	Bourake	9	Edge	Afternoon	Spring	87.1289	Dec	1.25	0	0	0	0	0	0	0	0	0	0	0	0	0	0	0	0	0	0	0	0	0	0	0	0	0	0	0	0	0	0	0	0	0	0	0	0	0	0
2017-02-28	Bourake	9	Edge	Afternoon	Spring	87.1289	Dec	1.25	2	1	0	0	0	0	0	0	0	0	0	1	0	0	0	0	0	0	0	1	0	0	0	0	0	0	0	0	0	0	0	0	0	0	0	0	0	0
2017-02-28	Bourake	9	Edge	Afternoon	Spring	87.1289	Dec	1.25	3	1	0	0	0	0	0	0	0	0	1	1	0	0	0	0	0	0	0	0	0	0	0	0	0	0	0	0	0	0	0	0	0	0	0	0	1	0
2017-02-28	Bourake	9	Edge	Afternoon	Spring	83.078	Dec	1.25	1	1	0	0	0	0	0	0	0	0	0	0	0	0	0	0	0	0	0	1	0	0	0	0	0	0	0	0	0	0	0	0	0	0	0	0	0	0
2017-02-28	Bourake	9	Edge	Afternoon	Spring	83.078	Dec	1.25	0	0	0	0	0	0	0	0	0	0	0	0	0	0	0	0	0	0	0	0	0	0	0	0	0	0	0	0	0	0	0	0	0	0	0	0	0	0
2017-02-28	Bourake	9	Edge	Afternoon	Spring	83.078	Dec	1.25	2	1	0	0	0	0	0	1	0	0	0	0	0	0	0	0	0	0	0	1	0	0	0	0	0	0	0	0	0	0	0	0	0	0	0	0	0	0
2017-02-28	Bourake	9	Edge	Afternoon	Spring	78.8211	Dec	1.25	1	1	0	0	0	0	0	1	0	0	0	0	0	0	0	0	0	0	0	0	0	0	0	0	0	0	0	0	0	0	0	0	0	0	0	0	0	0
2017-02-28	Bourake	9	Edge	Afternoon	Spring	78.8211	Dec	1.25	5	1	0	1	0	0	0	0	0	0	0	0	0	0	0	0	1	0	0	0	0	0	0	0	0	0	0	0	0	1	0	0	0	0	0	0	1	1
2017-02-28	Bourake	9	Edge	Afternoon	Spring	78.8211	Dec	1.25	1	1	0	0	0	0	0	0	0	0	0	0	0	0	0	0	0	0	0	0	0	0	0	0	0	0	0	0	0	0	0	0	0	0	0	0	1	0
2017-02-28	Bourake	9	Edge	Afternoon	Spring	74.4269	Dec	1.25	4	1	0	0	1	0	0	0	0	0	0	0	0	0	0	0	0	0	0	1	0	0	0	0	0	0	0	0	0	1	0	0	0	0	0	0	1	0
2017-02-28	Bourake	9	Edge	Afternoon	Spring	74.4269	Dec	1.25	3	1	0	0	1	0	0	0	0	0	0	0	0	0	0	0	0	0	0	1	0	0	0	0	0	0	0	1	0	0	0	0	0	0	0	0	0	0
2017-02-28	Bourake	9	Edge	Afternoon	Spring	74.4269	Dec	1.25	0	0	0	0	0	0	0	0	0	0	0	0	0	0	0	0	0	0	0	0	0	0	0	0	0	0	0	0	0	0	0	0	0	0	0	0	0	0
2017-02-28	Bourake	9	Edge	Afternoon	Spring	70.5819	Dec	1.25	1	1	0	0	0	0	0	0	0	0	0	0	0	0	0	0	1	0	0	0	0	0	0	0	0	0	0	0	0	0	0	0	0	0	0	0	0	0
2017-02-28	Bourake	9	Edge	Afternoon	Spring	70.5819	Dec	1.25	2	1	0	1	0	0	0	0	0	0	0	0	0	0	0	0	0	0	0	0	0	0	0	0	0	0	0	0	0	0	0	0	0	0	0	0	1	0
2017-02-28	Bourake	9	Edge	Afternoon	Spring	70.5819	Dec	1.25	3	1	0	0	1	0	0	0	0	0	0	0	0	0	0	0	0	0	0	1	0	0	0	0	0	0	1	0	0	0	0	0	0	0	0	0	0	0
2017-02-28	Bourake	9	Edge	Afternoon	Spring	66.2564	Dec	1.25	1	1	0	0	0	0	0	0	0	0	0	0	0	0	0	0	0	0	0	0	0	0	0	0	0	0	0	0	0	0	0	0	0	0	0	0	1	0
2017-02-28	Bourake	9	Edge	Afternoon	Spring	66.2564	Dec	1.25	0	0	0	0	0	0	0	0	0	0	0	0	0	0	0	0	0	0	0	0	0	0	0	0	0	0	0	0	0	0	0	0	0	0	0	0	0	0
2017-02-28	Bourake	9	Edge	Afternoon	Spring	66.2564	Dec	1.25	1	1	0	0	1	0	0	0	0	0	0	0	0	0	0	0	0	0	0	0	0	0	0	0	0	0	0	0	0	0	0	0	0	0	0	0	0	0
2017-02-28	Bourake	9	Edge	Afternoon	Spring	62.1368	Dec	1.25	3	1	0	0	1	0	0	0	0	0	0	1	0	0	0	0	0	0	0	0	0	0	0	0	0	0	0	0	0	0	0	0	0	0	1	0	0	0
2017-02-28	Bourake	9	Edge	Afternoon	Spring	62.1368	Dec	1.25	4	1	0	0	1	0	0	0	0	0	0	0	0	0	0	0	0	0	0	1	0	0	0	0	0	0	1	0	0	0	0	0	0	0	1	0	0	0
2017-02-28	Bourake	9	Edge	Afternoon	Spring	62.1368	Dec	1.25	2	1	0	1	1	0	0	0	0	0	0	0	0	0	0	0	0	0	0	0	0	0	0	0	0	0	0	0	0	0	0	0	0	0	0	0	0	0
2017-02-28	Bourake	9	Edge	Afternoon	Spring	58.0173	Dec	1.25	2	1	0	0	1	0	0	0	0	0	0	0	0	0	0	0	0	0	0	0	0	0	0	0	0	0	1	0	0	0	0	0	0	0	0	0	0	0
2017-03-01	Bourake	5	Edge	Morning	Spring	58.6352	Inc	1.35	4	1	0	0	0	0	0	0	0	1	0	0	0	0	0	0	0	0	0	0	0	0	0	0	0	1	0	1	0	0	0	0	1	0	0	0	0	0
2017-03-01	Bourake	5	Edge	Morning	Spring	64.9381	Inc	1.35	9	1	1	1	0	0	0	0	0	1	1	0	0	0	0	0	1	0	0	0	0	1	0	1	0	0	1	0	0	0	0	0	1	0	0	0	0	0
2017-03-01	Bourake	5	Edge	Morning	Spring	64.9381	Inc	1.35	6	1	0	0	0	0	0	0	0	1	0	0	0	0	0	0	1	0	0	1	0	1	0	0	0	0	0	0	0	0	0	0	1	0	0	1	0	0
2017-03-01	Bourake	5	Edge	Morning	Spring	64.9381	Inc	1.35	3	1	0	1	0	0	0	0	0	0	0	0	0	0	0	0	0	0	0	0	0	0	0	0	0	0	0	0	0	0	0	0	1	0	0	0	0	1
2017-03-01	Bourake	5	Edge	Morning	Spring	72.3259	Inc	1.35	5	1	0	1	0	0	0	0	0	1	0	0	0	0	0	0	0	0	0	0	0	0	0	1	0	0	0	1	0	0	0	0	1	0	0	0	0	0
2017-03-01	Bourake	5	Edge	Morning	Spring	72.3259	Inc	1.35	4	1	0	1	0	0	0	0	0	0	0	0	0	0	0	0	0	0	0	0	0	1	0	0	0	1	0	0	0	0	0	0	1	0	0	0	0	0
2017-03-01	Bourake	5	Edge	Morning	Spring	72.3259	Inc	1.35	3	1	0	1	0	0	0	0	0	0	0	0	0	0	0	0	0	0	0	0	0	0	0	0	0	0	0	0	0	0	0	0	1	0	0	1	0	0
2017-03-01	Bourake	5	Edge	Morning	Spring	79.0339	Inc	1.35	3	1	0	0	0	0	0	0	0	0	0	0	0	0	0	0	0	0	0	0	0	0	0	1	0	0	0	1	0	0	0	0	1	0	0	0	0	0
2017-03-01	Bourake	5	Edge	Morning	Spring	79.0339	Inc	1.35	4	1	0	0	0	0	0	0	1	0	0	0	0	0	0	0	0	0	0	0	0	0	0	1	0	0	0	0	0	0	0	1	0	0	0	1	0	0
2017-03-01	Bourake	5	Edge	Morning	Spring	79.0339	Inc	1.35	2	1	0	1	0	0	0	0	0	0	0	0	0	0	0	0	0	0	0	1	0	0	0	0	0	0	0	0	0	0	0	0	0	0	0	0	0	0
2017-03-01	Bourake	5	Edge	Morning	Spring	86.2981	Inc	1.35	2	1	0	0	0	0	0	0	0	0	0	0	0	0	0	0	1	0	0	0	0	0	0	0	0	1	0	0	0	0	0	0	0	0	0	0	0	0
2017-03-01	Bourake	5	Edge	Morning	Spring	86.2981	Inc	1.35	0	0	0	0	0	0	0	0	0	0	0	0	0	0	0	0	0	0	0	0	0	0	0	0	0	0	0	0	0	0	0	0	0	0	0	0	0	0
2017-03-01	Bourake	5	Edge	Morning	Spring	86.2981	Inc	1.35	1	1	0	0	0	0	0	0	0	0	0	0	0	0	0	0	0	0	0	0	0	0	0	1	0	0	0	0	0	0	0	0	0	0	0	0	0	0
2017-03-01	Bourake	5	Edge	Morning	Spring	92.9031	Inc	1.35	3	1	0	1	0	0	0	0	0	0	1	0	0	0	0	0	0	0	0	1	0	0	0	0	0	0	0	0	0	0	0	0	0	0	0	0	0	0
2017-03-01	Bourake	5	Edge	Morning	Spring	92.9031	Inc	1.35	2	1	0	0	0	0	0	0	0	0	1	0	0	0	0	0	0	0	0	0	0	0	0	0	0	0	1	0	0	0	0	0	0	0	0	0	0	0
2017-03-01	Bourake	5	Edge	Morning	Spring	92.9031	Inc	1.35	4	1	0	1	0	0	0	0	0	0	0	0	0	0	0	0	0	0	0	0	0	0	0	0	0	1	0	0	0	0	0	0	0	0	1	1	0	0
2017-03-01	Bourake	5	Edge	Morning	Spring	99.9545	Inc	1.35	3	1	0	0	0	0	0	0	0	0	1	0	0	0	0	0	0	0	0	1	0	0	0	0	0	1	0	0	0	0	0	0	0	0	0	0	0	0
2017-03-01	Bourake	5	Edge	Morning	Spring	99.9545	Inc	1.35	1	1	0	0	0	0	0	0	0	0	0	0	0	0	0	0	0	0	0	0	0	0	0	0	0	1	0	0	0	0	0	0	0	0	0	0	0	0
2017-03-01	Bourake	5	Edge	Morning	Spring	99.9545	Inc	1.35	2	1	0	0	0	0	0	0	0	0	0	0	0	0	0	0	0	0	0	1	0	0	0	0	0	1	0	0	0	0	0	0	0	0	0	0	0	0
2017-03-01	Bourake	5	Edge	Morning	Spring	107.095	Inc	1.35	3	1	0	1	0	0	0	0	0	0	0	0	0	0	0	0	0	0	0	0	0	0	0	0	0	1	0	0	0	0	0	0	0	0	0	0	0	1
2017-03-01	Bourake	5	Edge	Morning	Spring	107.095	Inc	1.35	2	1	0	0	0	0	0	0	1	0	0	0	0	0	0	0	0	0	0	0	0	0	0	0	0	1	0	0	0	0	0	0	0	0	0	0	0	0
2017-03-01	Bourake	5	Edge	Morning	Spring	107.095	Inc	1.35	2	1	0	0	0	0	0	0	0	0	0	0	0	0	0	0	0	0	0	1	0	0	0	0	0	1	0	0	0	0	0	0	0	0	0	0	0	0
2017-03-01	Bourake	5	Edge	Morning	Spring	113.57	Inc	1.35	1	1	0	0	0	0	0	0	0	0	0	0	0	0	0	0	0	0	0	0	0	0	0	0	0	1	0	0	0	0	0	0	0	0	0	0	0	0
2017-03-01	Bourake	5	Edge	Morning	Spring	113.57	Inc	1.35	2	1	0	0	0	0	0	0	1	0	0	0	0	0	0	0	0	0	0	0	0	0	0	0	0	1	0	0	0	0	0	0	0	0	0	0	0	0
2017-03-01	Bourake	5	Edge	Morning	Spring	113.57	Inc	1.35	1	1	0	0	0	0	0	0	0	0	0	0	0	0	0	0	0	0	0	0	0	0	0	0	0	1	0	0	0	0	0	0	0	0	0	0	0	0
2017-03-01	Bourake	5	Edge	Morning	Spring	117.909	Inc	1.35	2	1	0	0	0	0	0	0	0	0	0	0	0	0	0	0	0	0	0	0	1	0	0	0	0	1	0	0	0	0	0	0	0	0	0	0	0	0
2017-03-01	Bourake	5	Edge	Morning	Spring	117.909	Inc	1.35	1	1	0	0	0	0	0	0	0	0	0	0	0	0	0	0	0	0	0	0	0	0	0	0	0	1	0	0	0	0	0	0	0	0	0	0	0	0
2017-03-01	Bourake	5	Edge	Morning	Spring	117.909	Inc	1.35	2	1	0	1	0	0	0	0	0	0	0	0	0	0	0	0	0	0	0	0	0	0	0	0	0	1	0	0	0	0	0	0	0	0	0	0	0	0
2017-03-01	Bourake	6	Inside	Morning	Spring	10.4019	Inc	1.35	2	1	0	0	0	0	1	0	0	0	0	0	0	0	0	0	0	1	0	0	0	0	0	0	0	0	0	0	0	0	0	0	0	0	0	0	0	0
2017-03-01	Bourake	6	Inside	Morning	Spring	16.6225	Inc	1.35	2	1	0	0	0	0	1	1	0	0	0	0	0	0	0	0	0	0	0	0	0	0	0	0	0	0	0	0	0	0	0	0	0	0	0	0	0	0
2017-03-01	Bourake	6	Inside	Morning	Spring	16.6225	Inc	1.35	1	1	0	0	0	0	1	0	0	0	0	0	0	0	0	0	0	0	0	0	0	0	0	0	0	0	0	0	0	0	0	0	0	0	0	0	0	0
2017-03-01	Bourake	6	Inside	Morning	Spring	16.6225	Inc	1.35	3	1	0	0	0	0	1	1	0	0	0	0	0	0	0	0	0	0	0	0	0	1	0	0	0	0	0	0	0	0	0	0	0	0	0	0	0	0
2017-03-01	Bourake	6	Inside	Morning	Spring	22.8155	Inc	1.35	1	1	0	0	0	0	1	0	0	0	0	0	0	0	0	0	0	0	0	0	0	0	0	0	0	0	0	0	0	0	0	0	0	0	0	0	0	0
2017-03-01	Bourake	6	Inside	Morning	Spring	22.8155	Inc	1.35	2	1	0	0	0	0	1	0	0	0	0	0	0	0	0	0	0	0	0	0	0	1	0	0	0	0	0	0	0	0	0	0	0	0	0	0	0	0
2017-03-01	Bourake	6	Inside	Morning	Spring	22.8155	Inc	1.35	1	1	0	0	0	0	1	0	0	0	0	0	0	0	0	0	0	0	0	0	0	0	0	0	0	0	0	0	0	0	0	0	0	0	0	0	0	0
2017-03-01	Bourake	6	Inside	Morning	Spring	29.654	Inc	1.35	2	1	0	0	0	0	1	0	0	0	0	0	0	0	0	0	0	1	0	0	0	0	0	0	0	0	0	0	0	0	0	0	0	0	0	0	0	0
2017-03-01	Bourake	6	Inside	Morning	Spring	29.654	Inc	1.35	2	1	0	0	0	0	1	0	0	0	0	0	0	0	0	0	0	1	0	0	0	0	0	0	0	0	0	0	0	0	0	0	0	0	0	0	0	0
2017-03-01	Bourake	6	Inside	Morning	Spring	29.654	Inc	1.35	0	0	0	0	0	0	0	0	0	0	0	0	0	0	0	0	0	0	0	0	0	0	0	0	0	0	0	0	0	0	0	0	0	0	0	0	0	0
2017-03-01	Bourake	6	Inside	Morning	Spring	36.7191	Inc	1.35	3	1	0	0	0	0	1	0	0	0	0	0	0	0	0	0	0	1	0	0	0	0	0	0	0	0	1	0	0	0	0	0	0	0	0	0	0	0
2017-03-01	Bourake	6	Inside	Morning	Spring	36.7191	Inc	1.35	1	1	0	0	0	0	0	0	0	0	0	0	0	0	0	0	0	1	0	0	0	0	0	0	0	0	0	0	0	0	0	0	0	0	0	0	0	0
2017-03-01	Bourake	6	Inside	Morning	Spring	36.7191	Inc	1.35	2	1	0	0	0	0	1	0	0	0	0	0	0	0	0	0	0	1	0	0	0	0	0	0	0	0	0	0	0	0	0	0	0	0	0	0	0	0
2017-03-01	Bourake	6	Inside	Morning	Spring	43.5232	Inc	1.35	1	1	0	0	0	0	0	0	0	0	0	0	0	0	0	0	0	1	0	0	0	0	0	0	0	0	0	0	0	0	0	0	0	0	0	0	0	0
2017-03-01	Bourake	6	Inside	Morning	Spring	43.5232	Inc	1.35	2	1	0	0	0	0	1	0	0	0	0	0	0	0	0	0	0	1	0	0	0	0	0	0	0	0	0	0	0	0	0	0	0	0	0	0	0	0
2017-03-01	Bourake	6	Inside	Morning	Spring	43.5232	Inc	1.35	2	1	0	0	0	0	1	0	0	0	0	0	0	0	0	0	0	1	0	0	0	0	0	0	0	0	0	0	0	0	0	0	0	0	0	0	0	0
2017-03-01	Bourake	6	Inside	Morning	Spring	50.6844	Inc	1.35	0	0	0	0	0	0	0	0	0	0	0	0	0	0	0	0	0	0	0	0	0	0	0	0	0	0	0	0	0	0	0	0	0	0	0	0	0	0
2017-03-01	Bourake	6	Inside	Morning	Spring	50.6844	Inc	1.35	0	0	0	0	0	0	0	0	0	0	0	0	0	0	0	0	0	0	0	0	0	0	0	0	0	0	0	0	0	0	0	0	0	0	0	0	0	0
2017-03-01	Bourake	6	Inside	Morning	Spring	50.6844	Inc	1.35	0	0	0	0	0	0	0	0	0	0	0	0	0	0	0	0	0	0	0	0	0	0	0	0	0	0	0	0	0	0	0	0	0	0	0	0	0	0
2017-03-01	Bourake	6	Inside	Morning	Spring	56.8363	Inc	1.35	0	0	0	0	0	0	0	0	0	0	0	0	0	0	0	0	0	0	0	0	0	0	0	0	0	0	0	0	0	0	0	0	0	0	0	0	0	0
2017-03-01	Bourake	6	Inside	Morning	Spring	56.8363	Inc	1.35	0	0	0	0	0	0	0	0	0	0	0	0	0	0	0	0	0	0	0	0	0	0	0	0	0	0	0	0	0	0	0	0	0	0	0	0	0	0
2017-03-01	Bourake	6	Inside	Morning	Spring	56.8363	Inc	1.35	0	0	0	0	0	0	0	0	0	0	0	0	0	0	0	0	0	0	0	0	0	0	0	0	0	0	0	0	0	0	0	0	0	0	0	0	0	0
2017-03-01	Bourake	6	Inside	Morning	Spring	64.2721	Inc	1.35	1	1	0	0	0	0	0	0	0	0	0	0	0	0	0	0	0	1	0	0	0	0	0	0	0	0	0	0	0	0	0	0	0	0	0	0	0	0
2017-03-01	Bourake	6	Inside	Morning	Spring	64.2721	Inc	1.35	1	1	0	0	0	0	0	1	0	0	0	0	0	0	0	0	0	0	0	0	0	0	0	0	0	0	0	0	0	0	0	0	0	0	0	0	0	0
2017-03-01	Bourake	6	Inside	Morning	Spring	64.2721	Inc	1.35	0	0	0	0	0	0	0	0	0	0	0	0	0	0	0	0	0	0	0	0	0	0	0	0	0	0	0	0	0	0	0	0	0	0	0	0	0	0
2017-03-01	Bourake	6	Inside	Morning	Spring	71.5157	Inc	1.35	1	1	0	1	0	0	0	0	0	0	0	0	0	0	0	0	0	0	0	0	0	0	0	0	0	0	0	0	0	0	0	0	0	0	0	0	0	0
2017-03-01	Bourake	6	Inside	Morning	Spring	71.5157	Inc	1.35	1	1	0	0	0	0	1	0	0	0	0	0	0	0	0	0	0	0	0	0	0	0	0	0	0	0	0	0	0	0	0	0	0	0	0	0	0	0
2017-03-01	Bourake	6	Inside	Morning	Spring	71.5157	Inc	1.35	1	1	0	0	0	0	0	0	0	0	0	0	0	0	0	0	0	0	0	0	0	0	0	0	0	0	0	0	0	0	0	0	0	0	0	0	1	0
2017-03-01	Bourake	6	Inside	Morning	Spring	77.3655	Inc	1.35	1	1	0	0	0	0	1	0	0	0	0	0	0	0	0	0	0	0	0	0	0	0	0	0	0	0	0	0	0	0	0	0	0	0	0	0	0	0
2017-03-01	Bourake	7	Edge	Morning	Spring	33.5813	Inc	1.35	7	1	0	1	0	0	0	0	1	1	0	0	0	0	0	0	0	0	0	0	0	1	0	0	0	0	1	1	0	0	0	0	0	0	0	0	1	0
2017-03-01	Bourake	7	Edge	Morning	Spring	40.5709	Inc	1.35	5	1	0	0	0	0	0	0	0	1	0	0	0	0	0	0	0	0	0	0	0	1	0	0	0	1	1	0	1	0	0	0	0	0	0	0	0	0
2017-03-01	Bourake	7	Edge	Morning	Spring	40.5709	Inc	1.35	4	1	0	1	0	0	0	0	0	1	0	0	0	0	0	0	0	0	0	0	0	0	0	0	0	1	1	0	0	0	0	0	0	0	0	0	0	0
2017-03-01	Bourake	7	Edge	Morning	Spring	40.5709	Inc	1.35	6	1	0	1	0	0	0	0	0	1	0	1	0	0	0	0	0	0	0	0	0	1	0	1	0	0	1	0	0	0	0	0	0	0	0	0	0	0
2017-03-01	Bourake	7	Edge	Morning	Spring	46.1598	Inc	1.35	6	1	0	1	0	0	0	0	0	1	1	1	0	0	0	0	0	0	0	0	0	1	0	1	0	0	0	0	0	0	0	0	0	0	0	0	0	0
2017-03-01	Bourake	7	Edge	Morning	Spring	46.1598	Inc	1.35	5	1	0	1	0	0	0	0	0	1	0	1	0	0	0	0	0	0	0	0	0	1	0	0	0	0	0	1	0	0	0	0	0	0	0	0	0	0
2017-03-01	Bourake	7	Edge	Morning	Spring	46.1598	Inc	1.35	5	1	0	0	0	0	0	0	0	1	1	0	0	0	0	0	0	0	0	0	0	0	0	0	0	1	1	0	0	0	0	0	0	0	0	0	1	0
2017-03-01	Bourake	7	Edge	Morning	Spring	53.5407	Inc	1.35	2	1	0	1	0	0	0	0	0	0	0	0	0	0	0	0	0	0	0	0	0	0	1	0	0	0	0	0	0	0	0	0	0	0	0	0	0	0
2017-03-01	Bourake	7	Edge	Morning	Spring	53.5407	Inc	1.35	4	1	0	0	0	0	0	0	0	1	0	1	0	0	0	0	0	0	0	0	0	0	0	1	0	1	0	0	0	0	0	0	0	0	0	0	0	0
2017-03-01	Bourake	7	Edge	Morning	Spring	53.5407	Inc	1.35	3	1	0	1	0	0	0	0	0	1	0	0	0	0	0	0	0	0	0	0	0	0	0	0	0	1	0	0	0	0	0	0	0	0	0	0	0	0
2017-03-01	Bourake	7	Edge	Morning	Spring	63.3246	Inc	1.35	4	1	0	1	0	0	0	0	0	1	0	0	0	0	0	0	0	0	0	0	1	0	0	0	0	0	0	0	0	0	0	0	0	0	0	0	1	0
2017-03-01	Bourake	7	Edge	Morning	Spring	63.3246	Inc	1.35	2	1	0	1	0	0	0	0	1	0	0	0	0	0	0	0	0	0	0	0	0	0	0	0	0	0	0	0	0	0	0	0	0	0	0	0	0	0
2017-03-01	Bourake	7	Edge	Morning	Spring	63.3246	Inc	1.35	3	1	0	1	0	0	0	0	0	1	0	0	0	0	0	0	0	0	0	0	0	0	0	0	0	0	0	0	0	0	0	0	0	0	0	0	1	0
2017-03-01	Bourake	7	Edge	Morning	Spring	70.3142	Inc	1.35	5	1	0	1	0	0	0	0	0	1	0	0	0	0	0	0	0	0	0	0	0	0	0	0	0	1	1	0	0	0	1	0	0	0	0	0	0	0
2017-03-01	Bourake	7	Edge	Morning	Spring	70.3142	Inc	1.35	3	1	0	1	0	0	0	0	0	1	0	0	0	0	0	0	0	0	0	0	0	0	0	0	0	1	0	0	0	0	0	0	0	0	0	0	0	0
2017-03-01	Bourake	7	Edge	Morning	Spring	70.3142	Inc	1.35	4	1	0	1	0	0	0	0	0	0	0	0	0	0	0	0	0	0	0	0	0	0	0	0	0	1	0	0	0	0	1	0	0	0	0	1	0	0
2017-03-01	Bourake	7	Edge	Morning	Spring	77.235	Inc	1.35	5	1	0	1	0	0	0	0	0	1	0	0	0	0	0	0	0	0	0	1	0	0	0	1	0	1	0	0	0	0	0	0	0	0	0	0	0	0
2017-03-01	Bourake	7	Edge	Morning	Spring	77.235	Inc	1.35	7	1	0	1	0	0	0	0	0	1	0	0	0	0	0	0	0	0	0	1	0	1	0	0	0	1	0	0	0	0	0	0	0	0	0	1	1	0
2017-03-01	Bourake	7	Edge	Morning	Spring	77.235	Inc	1.35	2	1	0	1	0	0	0	0	0	0	0	0	0	0	0	0	0	0	0	0	0	0	0	0	0	1	0	0	0	0	0	0	0	0	0	0	0	0
2017-03-01	Bourake	7	Edge	Morning	Spring	83.689	Inc	1.35	3	1	0	1	0	0	0	0	0	0	0	0	0	0	0	0	1	0	0	0	0	0	0	0	0	1	0	0	0	0	0	0	0	0	0	0	0	0
2017-03-01	Bourake	7	Edge	Morning	Spring	83.689	Inc	1.35	2	1	0	1	0	0	0	0	0	1	0	0	0	0	0	0	0	0	0	0	0	0	0	0	0	0	0	0	0	0	0	0	0	0	0	0	0	0
2017-03-01	Bourake	7	Edge	Morning	Spring	83.689	Inc	1.35	2	1	0	1	0	0	0	0	1	0	0	0	0	0	0	0	0	0	0	0	0	0	0	0	0	0	0	0	0	0	0	0	0	0	0	0	0	0
2017-03-01	Bourake	7	Edge	Morning	Spring	90.4108	Inc	1.35	3	1	0	1	0	0	0	0	0	0	0	0	0	0	0	0	0	0	0	0	0	0	0	0	0	1	0	0	0	0	0	1	0	0	0	0	0	0
2017-03-01	Bourake	7	Edge	Morning	Spring	90.4108	Inc	1.35	2	1	0	1	0	0	0	0	0	1	0	0	0	0	0	0	0	0	0	0	0	0	0	0	0	0	0	0	0	0	0	0	0	0	0	0	0	0
2017-03-01	Bourake	7	Edge	Morning	Spring	90.4108	Inc	1.35	2	1	0	1	0	0	0	0	0	1	0	0	0	0	0	0	0	0	0	0	0	0	0	0	0	0	0	0	0	0	0	0	0	0	0	0	0	0
2017-03-01	Bourake	7	Edge	Morning	Spring	97.7436	Inc	1.35	5	1	0	1	0	0	0	0	0	0	0	0	0	0	0	0	0	0	0	0	1	0	0	0	0	0	1	0	0	0	0	0	0	0	1	0	1	0
2017-03-01	Bourake	7	Edge	Morning	Spring	97.7436	Inc	1.35	1	1	0	1	0	0	0	0	0	0	0	0	0	0	0	0	0	0	0	0	0	0	0	0	0	0	0	0	0	0	0	0	0	0	0	0	0	0
2017-03-01	Bourake	7	Edge	Morning	Spring	97.7436	Inc	1.35	2	1	0	1	0	0	0	0	0	0	0	0	0	0	0	0	0	0	0	0	0	0	0	0	0	0	0	0	0	0	0	0	0	0	0	1	0	0
2017-03-01	Bourake	7	Edge	Morning	Spring	105.399	Inc	1.35	2	1	0	1	0	0	0	0	0	0	0	0	0	0	0	0	0	0	0	0	0	0	0	0	0	1	0	0	0	0	0	0	0	0	0	0	0	0
2017-03-01	Bourake	8	Inside	Morning	Spring	22.1976	Inc	1.35	2	1	0	0	0	1	1	0	0	0	0	0	0	0	0	0	0	0	0	0	0	0	0	0	0	0	0	0	0	0	0	0	0	0	0	0	0	0
2017-03-01	Bourake	8	Inside	Morning	Spring	22.1976	Inc	1.35	2	1	0	0	0	0	1	0	0	0	0	0	0	0	0	0	0	0	0	0	0	0	0	0	0	0	0	0	0	0	0	0	0	1	0	0	0	0
2017-03-01	Bourake	8	Inside	Morning	Spring	22.1976	Inc	1.35	2	1	0	0	0	0	1	0	0	0	0	0	0	0	0	0	0	0	0	0	0	0	0	0	1	0	0	0	0	0	0	0	0	0	0	0	0	0
2017-03-01	Bourake	8	Inside	Morning	Spring	29.2421	Inc	1.35	0	0	0	0	0	0	0	0	0	0	0	0	0	0	0	0	0	0	0	0	0	0	0	0	0	0	0	0	0	0	0	0	0	0	0	0	0	0
2017-03-01	Bourake	8	Inside	Morning	Spring	29.2421	Inc	1.35	2	1	0	0	0	0	0	0	0	0	0	0	0	0	0	0	0	0	0	0	0	1	0	1	0	0	0	0	0	0	0	0	0	0	0	0	0	0
2017-03-01	Bourake	8	Inside	Morning	Spring	29.2421	Inc	1.35	5	1	0	0	0	1	0	0	0	0	0	0	0	0	0	0	0	1	0	0	0	1	0	1	0	0	0	0	1	0	0	0	0	0	0	0	0	0
2017-03-01	Bourake	8	Inside	Morning	Spring	36.2385	Inc	1.35	2	1	0	0	0	0	0	0	0	0	0	0	0	0	0	0	0	0	0	0	0	1	0	1	0	0	0	0	0	0	0	0	0	0	0	0	0	0
2017-03-01	Bourake	8	Inside	Morning	Spring	36.2385	Inc	1.35	3	1	0	0	0	0	0	0	0	0	0	0	0	0	0	0	0	0	0	0	0	1	0	1	0	0	0	0	0	0	0	0	0	0	0	0	1	0
2017-03-01	Bourake	8	Inside	Morning	Spring	36.2385	Inc	1.35	1	1	0	0	0	0	0	0	0	0	0	0	0	0	0	0	0	0	0	0	0	0	0	1	0	0	0	0	0	0	0	0	0	0	0	0	0	0
2017-03-01	Bourake	8	Inside	Morning	Spring	42.9053	Inc	1.35	2	1	0	0	0	0	0	0	0	0	0	0	0	0	0	0	0	1	0	0	0	0	0	0	0	0	0	0	0	0	0	0	0	1	0	0	0	0
2017-03-01	Bourake	8	Inside	Morning	Spring	42.9053	Inc	1.35	3	1	0	0	0	1	0	0	0	1	0	0	0	0	0	0	0	1	0	0	0	0	0	0	0	0	0	0	0	0	0	0	0	0	0	0	0	0
2017-03-01	Bourake	8	Inside	Morning	Spring	42.9053	Inc	1.35	0	0	0	0	0	0	0	0	0	0	0	0	0	0	0	0	0	0	0	0	0	0	0	0	0	0	0	0	0	0	0	0	0	0	0	0	0	0
2017-03-01	Bourake	8	Inside	Morning	Spring	50.2725	Inc	1.35	3	1	0	0	0	1	0	0	0	0	0	0	0	0	0	0	0	0	0	0	0	0	0	1	1	0	0	0	0	0	0	0	0	0	0	0	0	0
2017-03-01	Bourake	8	Inside	Morning	Spring	50.2725	Inc	1.35	3	1	0	0	0	1	0	0	0	0	0	0	0	0	0	0	0	0	0	0	0	0	0	1	0	0	0	0	1	0	0	0	0	0	0	0	0	0
2017-03-01	Bourake	8	Inside	Morning	Spring	50.2725	Inc	1.35	3	1	0	0	0	1	0	0	0	0	0	0	0	0	0	0	1	1	0	0	0	0	0	0	0	0	0	0	0	0	0	0	0	0	0	0	0	0
2017-03-01	Bourake	8	Inside	Morning	Spring	56.4244	Inc	1.35	1	1	0	0	0	1	0	0	0	0	0	0	0	0	0	0	0	0	0	0	0	0	0	0	0	0	0	0	0	0	0	0	0	0	0	0	0	0
2017-03-01	Bourake	8	Inside	Morning	Spring	56.4244	Inc	1.35	2	1	0	0	0	1	0	0	0	0	0	0	0	0	0	0	0	1	0	0	0	0	0	0	0	0	0	0	0	0	0	0	0	0	0	0	0	0
2017-03-01	Bourake	8	Inside	Morning	Spring	56.4244	Inc	1.35	3	1	0	0	0	1	0	0	0	0	0	0	0	0	0	0	0	1	0	0	0	1	0	0	0	0	0	0	0	0	0	0	0	0	0	0	0	0
2017-03-01	Bourake	8	Inside	Morning	Spring	63.6542	Inc	1.35	3	1	0	0	0	1	0	0	0	0	0	0	0	0	0	0	1	0	0	0	0	0	0	0	0	0	0	0	1	0	0	0	0	0	0	0	0	0
2017-03-01	Bourake	8	Inside	Morning	Spring	63.6542	Inc	1.35	0	0	0	0	0	0	0	0	0	0	0	0	0	0	0	0	0	0	0	0	0	0	0	0	0	0	0	0	0	0	0	0	0	0	0	0	0	0
2017-03-01	Bourake	8	Inside	Morning	Spring	63.6542	Inc	1.35	1	1	0	0	0	0	0	0	0	0	0	0	0	0	0	0	1	0	0	0	0	0	0	0	0	0	0	0	0	0	0	0	0	0	0	0	0	0
2017-03-01	Bourake	8	Inside	Morning	Spring	70.9664	Inc	1.35	0	0	0	0	0	0	0	0	0	0	0	0	0	0	0	0	0	0	0	0	0	0	0	0	0	0	0	0	0	0	0	0	0	0	0	0	0	0
2017-03-01	Bourake	8	Inside	Morning	Spring	70.9664	Inc	1.35	0	0	0	0	0	0	0	0	0	0	0	0	0	0	0	0	0	0	0	0	0	0	0	0	0	0	0	0	0	0	0	0	0	0	0	0	0	0
2017-03-01	Bourake	8	Inside	Morning	Spring	70.9664	Inc	1.35	0	0	0	0	0	0	0	0	0	0	0	0	0	0	0	0	0	0	0	0	0	0	0	0	0	0	0	0	0	0	0	0	0	0	0	0	0	0
2017-03-01	Bourake	8	Inside	Morning	Spring	76.8162	Inc	1.35	0	0	0	0	0	0	0	0	0	0	0	0	0	0	0	0	0	0	0	0	0	0	0	0	0	0	0	0	0	0	0	0	0	0	0	0	0	0
2017-03-01	Bourake	8	Inside	Morning	Spring	76.8162	Inc	1.35	1	1	0	0	0	0	0	0	0	0	0	0	0	0	0	0	0	1	0	0	0	0	0	0	0	0	0	0	0	0	0	0	0	0	0	0	0	0
2017-03-01	Bourake	8	Inside	Morning	Spring	76.8162	Inc	1.35	0	0	0	0	0	0	0	0	0	0	0	0	0	0	0	0	0	0	0	0	0	0	0	0	0	0	0	0	0	0	0	0	0	0	0	0	0	0
2017-03-01	Bourake	9	Edge	Morning	Spring	35.2223	Inc	1.35	2	1	0	0	0	0	0	0	0	0	0	0	0	0	0	0	0	0	0	1	0	0	0	0	0	0	0	0	0	0	0	0	0	0	0	0	1	0
2017-03-01	Bourake	9	Edge	Morning	Spring	41.4017	Inc	1.35	1	1	0	0	0	0	0	0	0	0	0	0	0	0	0	0	0	0	0	1	0	0	0	0	0	0	0	0	0	0	0	0	0	0	0	0	0	0
2017-03-01	Bourake	9	Edge	Morning	Spring	41.4017	Inc	1.35	1	1	0	0	0	0	0	0	0	0	0	0	0	0	0	0	0	0	0	1	0	0	0	0	0	0	0	0	0	0	0	0	0	0	0	0	0	0
2017-03-01	Bourake	9	Edge	Morning	Spring	41.4017	Inc	1.35	0	0	0	0	0	0	0	0	0	0	0	0	0	0	0	0	0	0	0	0	0	0	0	0	0	0	0	0	0	0	0	0	0	0	0	0	0	0
2017-03-01	Bourake	9	Edge	Morning	Spring	47.3064	Inc	1.35	1	1	0	0	0	0	0	0	0	0	0	0	0	0	0	0	0	0	0	1	0	0	0	0	0	0	0	0	0	0	0	0	0	0	0	0	0	0
2017-03-01	Bourake	9	Edge	Morning	Spring	47.3064	Inc	1.35	1	1	0	0	0	0	0	0	0	0	0	0	0	0	0	0	0	0	0	1	0	0	0	0	0	0	0	0	0	0	0	0	0	0	0	0	0	0
2017-03-01	Bourake	9	Edge	Morning	Spring	47.3064	Inc	1.35	0	0	0	0	0	0	0	0	0	0	0	0	0	0	0	0	0	0	0	0	0	0	0	0	0	0	0	0	0	0	0	0	0	0	0	0	0	0
2017-03-01	Bourake	9	Edge	Morning	Spring	52.7991	Inc	1.35	2	1	0	0	0	0	0	0	0	0	0	1	0	0	0	0	0	0	0	1	0	0	0	0	0	0	0	0	0	0	0	0	0	0	0	0	0	0
2017-03-01	Bourake	9	Edge	Morning	Spring	52.7991	Inc	1.35	0	0	0	0	0	0	0	0	0	0	0	0	0	0	0	0	0	0	0	0	0	0	0	0	0	0	0	0	0	0	0	0	0	0	0	0	0	0
2017-03-01	Bourake	9	Edge	Morning	Spring	52.7991	Inc	1.35	0	0	0	0	0	0	0	0	0	0	0	0	0	0	0	0	0	0	0	0	0	0	0	0	0	0	0	0	0	0	0	0	0	0	0	0	0	0
2017-03-01	Bourake	9	Edge	Morning	Spring	58.7725	Inc	1.35	2	1	0	0	0	0	0	0	0	0	0	0	0	0	0	0	1	0	0	1	0	0	0	0	0	0	0	0	0	0	0	0	0	0	0	0	0	0
2017-03-01	Bourake	9	Edge	Morning	Spring	58.7725	Inc	1.35	0	0	0	0	0	0	0	0	0	0	0	0	0	0	0	0	0	0	0	0	0	0	0	0	0	0	0	0	0	0	0	0	0	0	0	0	0	0
2017-03-01	Bourake	9	Edge	Morning	Spring	58.7725	Inc	1.35	1	1	0	0	0	0	0	0	0	0	0	0	0	0	0	0	0	0	0	1	0	0	0	0	0	0	0	0	0	0	0	0	0	0	0	0	0	0
2017-03-01	Bourake	9	Edge	Morning	Spring	65.0892	Inc	1.35	1	1	0	1	0	0	0	0	0	0	0	0	0	0	0	0	0	0	0	0	0	0	0	0	0	0	0	0	0	0	0	0	0	0	0	0	0	0
2017-03-01	Bourake	9	Edge	Morning	Spring	65.0892	Inc	1.35	2	1	0	0	0	0	0	0	0	0	0	0	0	0	0	0	0	0	0	1	0	0	0	0	0	0	0	0	0	0	0	0	0	0	1	0	0	0
2017-03-01	Bourake	9	Edge	Morning	Spring	65.0892	Inc	1.35	0	0	0	0	0	0	0	0	0	0	0	0	0	0	0	0	0	0	0	0	0	0	0	0	0	0	0	0	0	0	0	0	0	0	0	0	0	0
2017-03-01	Bourake	9	Edge	Morning	Spring	71.9551	Inc	1.35	2	1	0	0	0	0	0	1	0	0	0	0	0	0	0	0	0	0	0	1	0	0	0	0	0	0	0	0	0	0	0	0	0	0	0	0	0	0
2017-03-01	Bourake	9	Edge	Morning	Spring	71.9551	Inc	1.35	2	1	0	0	0	0	0	1	0	0	0	0	0	0	0	0	0	0	0	1	0	0	0	0	0	0	0	0	0	0	0	0	0	0	0	0	0	0
2017-03-01	Bourake	9	Edge	Morning	Spring	71.9551	Inc	1.35	3	1	0	0	0	0	0	1	0	0	0	0	0	0	0	0	0	0	0	1	0	0	0	0	0	0	0	0	0	0	0	0	0	0	1	0	0	0
2017-03-01	Bourake	9	Edge	Morning	Spring	78.5464	Inc	1.35	3	1	0	1	0	0	0	0	0	0	0	0	0	0	0	0	0	0	0	1	0	0	0	0	0	0	0	0	0	0	0	0	0	0	1	0	0	0
2017-03-01	Bourake	9	Edge	Morning	Spring	78.5464	Inc	1.35	0	0	0	0	0	0	0	0	0	0	0	0	0	0	0	0	0	0	0	0	0	0	0	0	0	0	0	0	0	0	0	0	0	0	0	0	0	0
2017-03-01	Bourake	9	Edge	Morning	Spring	78.5464	Inc	1.35	2	1	0	1	0	0	0	0	0	0	0	0	0	0	0	0	0	0	0	1	0	0	0	0	0	0	0	0	0	0	0	0	0	0	0	0	0	0
2017-03-01	Bourake	9	Edge	Morning	Spring	83.7646	Inc	1.35	1	1	0	1	0	0	0	0	0	0	0	0	0	0	0	0	0	0	0	0	0	0	0	0	0	0	0	0	0	0	0	0	0	0	0	0	0	0
2017-03-01	Bourake	9	Edge	Morning	Spring	83.7646	Inc	1.35	1	1	0	0	0	0	0	0	0	0	0	0	0	0	0	0	0	0	0	1	0	0	0	0	0	0	0	0	0	0	0	0	0	0	0	0	0	0
2017-03-01	Bourake	9	Edge	Morning	Spring	83.7646	Inc	1.35	3	1	0	0	0	0	0	0	0	1	0	0	0	0	0	0	1	0	0	1	0	0	0	0	0	0	0	0	0	0	0	0	0	0	0	0	0	0
2017-03-01	Bourake	9	Edge	Morning	Spring	89.1887	Inc	1.35	3	1	0	1	0	0	0	0	0	1	0	1	0	0	0	0	0	0	0	0	0	0	0	0	0	0	0	0	0	0	0	0	0	0	0	0	0	0
2017-03-01	Bourake	9	Edge	Morning	Spring	89.1887	Inc	1.35	1	1	0	0	0	0	0	0	0	0	0	1	0	0	0	0	0	0	0	0	0	0	0	0	0	0	0	0	0	0	0	0	0	0	0	0	0	0
2017-03-01	Bourake	9	Edge	Morning	Spring	89.1887	Inc	1.35	3	1	0	0	0	0	0	0	0	1	0	1	0	0	0	0	0	0	0	1	0	0	0	0	0	0	0	0	0	0	0	0	0	0	0	0	0	0
2017-03-01	Bourake	9	Edge	Morning	Spring	92.9649	Inc	1.35	3	1	0	1	0	0	0	1	0	0	0	1	0	0	0	0	0	0	0	0	0	0	0	0	0	0	0	0	0	0	0	0	0	0	0	0	0	0
2017-03-01	Bourake	5	Edge	Afternoon	Spring	110.054	Dec	1.27	1	1	0	0	0	0	0	0	0	0	0	0	0	0	0	0	0	0	0	0	0	0	0	0	0	0	0	0	0	0	0	0	0	0	0	1	0	0
2017-03-01	Bourake	5	Edge	Afternoon	Spring	110.054	Dec	1.27	3	1	0	1	0	0	0	0	0	0	0	0	0	0	0	0	0	0	0	0	0	0	0	0	0	1	0	0	0	0	0	0	0	0	0	0	0	1
2017-03-01	Bourake	5	Edge	Afternoon	Spring	110.054	Dec	1.27	3	1	0	0	0	0	0	0	0	0	0	0	0	0	0	0	0	1	0	0	0	0	0	0	0	1	0	0	0	0	0	0	0	0	1	0	0	0
2017-03-01	Bourake	5	Edge	Afternoon	Spring	105.207	Dec	1.27	6	1	0	0	0	0	0	0	0	0	0	0	0	0	0	0	1	1	0	1	0	0	0	1	0	1	0	0	0	0	0	0	0	0	1	0	0	0
2017-03-01	Bourake	5	Edge	Afternoon	Spring	105.207	Dec	1.27	7	1	0	1	0	0	0	0	0	0	0	0	0	0	0	0	0	1	0	0	0	1	0	0	0	1	0	1	0	1	0	0	0	0	1	0	0	0
2017-03-01	Bourake	5	Edge	Afternoon	Spring	105.207	Dec	1.27	3	1	0	0	0	0	0	0	0	0	0	0	0	0	0	0	0	1	0	0	0	0	0	0	0	1	0	0	0	1	0	0	0	0	0	0	0	0
2017-03-01	Bourake	5	Edge	Afternoon	Spring	100.14	Dec	1.27	5	1	0	0	0	0	0	0	0	0	0	0	0	0	0	0	1	0	0	1	0	0	0	0	0	1	0	0	0	1	0	0	0	0	1	0	0	0
2017-03-01	Bourake	5	Edge	Afternoon	Spring	100.14	Dec	1.27	1	1	0	0	0	0	0	0	0	0	0	0	0	0	0	0	0	0	0	0	0	0	0	0	0	0	0	0	0	1	0	0	0	0	0	0	0	0
2017-03-01	Bourake	5	Edge	Afternoon	Spring	100.14	Dec	1.27	1	1	0	0	0	0	0	0	0	0	0	0	0	0	0	0	0	0	0	0	0	0	0	0	0	1	0	0	0	0	0	0	0	0	0	0	0	0
2017-03-01	Bourake	5	Edge	Afternoon	Spring	94.5922	Dec	1.27	1	1	0	0	0	0	0	0	0	0	0	0	0	0	0	0	0	0	0	1	0	0	0	0	0	0	0	0	0	0	0	0	0	0	0	0	0	0
2017-03-01	Bourake	5	Edge	Afternoon	Spring	94.5922	Dec	1.27	6	1	0	0	0	0	0	0	0	0	0	0	0	0	0	0	0	1	0	1	0	1	0	0	0	0	0	0	0	0	0	0	0	0	1	1	0	1
2017-03-01	Bourake	5	Edge	Afternoon	Spring	94.5922	Dec	1.27	1	1	0	0	0	0	0	0	0	0	0	0	0	0	0	0	0	0	0	0	0	0	0	0	0	0	0	0	0	0	0	0	1	0	0	0	0	0
2017-03-01	Bourake	5	Edge	Afternoon	Spring	89.9233	Dec	1.27	3	1	0	0	0	0	0	0	0	0	0	0	0	0	0	0	0	0	0	0	0	0	0	0	0	1	0	1	0	0	0	0	0	0	0	0	0	1
2017-03-01	Bourake	5	Edge	Afternoon	Spring	89.9233	Dec	1.27	7	1	1	0	0	0	0	0	0	0	0	0	0	0	0	0	0	0	0	1	0	0	0	0	0	0	1	1	0	1	0	0	0	0	1	0	0	1
2017-03-01	Bourake	5	Edge	Afternoon	Spring	89.9233	Dec	1.27	0	0	0	0	0	0	0	0	0	0	0	0	0	0	0	0	0	0	0	0	0	0	0	0	0	0	0	0	0	0	0	0	0	0	0	0	0	0
2017-03-01	Bourake	5	Edge	Afternoon	Spring	85.4055	Dec	1.27	2	1	0	0	0	0	0	0	1	0	0	0	0	0	0	0	0	0	0	0	0	0	0	0	0	0	0	1	0	0	0	0	0	0	0	0	0	0
2017-03-01	Bourake	5	Edge	Afternoon	Spring	85.4055	Dec	1.27	3	1	0	0	0	0	0	0	0	0	0	0	0	0	0	0	0	0	0	1	0	0	0	0	0	0	0	0	0	1	0	0	0	0	0	0	0	1
2017-03-01	Bourake	5	Edge	Afternoon	Spring	85.4055	Dec	1.27	2	1	0	0	0	0	0	0	0	0	0	0	0	0	0	0	0	0	0	0	0	0	0	1	0	0	0	0	0	0	0	0	0	0	0	0	0	1
2017-03-01	Bourake	5	Edge	Afternoon	Spring	80.8877	Dec	1.27	4	1	0	0	0	0	0	0	0	0	0	1	0	0	1	0	0	0	0	0	0	0	0	0	0	0	1	1	0	0	0	0	0	0	0	0	0	0
2017-03-01	Bourake	5	Edge	Afternoon	Spring	80.8877	Dec	1.27	6	1	0	0	0	0	0	0	0	0	0	0	0	0	0	0	1	0	0	0	0	1	0	0	0	1	1	1	0	0	0	0	0	0	0	0	0	1
2017-03-01	Bourake	5	Edge	Afternoon	Spring	80.8877	Dec	1.27	4	1	1	0	0	0	0	0	0	0	0	0	0	0	0	0	0	1	0	0	0	0	0	0	0	0	0	1	0	0	0	0	1	0	0	0	0	0
2017-03-01	Bourake	5	Edge	Afternoon	Spring	77.1938	Dec	1.27	3	1	1	0	0	0	0	0	1	0	0	0	0	0	0	0	0	0	0	0	0	0	0	0	0	0	1	0	0	0	0	0	0	0	0	0	0	0
2017-03-01	Bourake	5	Edge	Afternoon	Spring	77.1938	Dec	1.27	4	1	1	0	0	0	0	0	1	0	0	0	0	0	0	0	1	0	0	0	0	0	0	0	0	1	0	0	0	0	0	0	0	0	0	0	0	0
2017-03-01	Bourake	5	Edge	Afternoon	Spring	77.1938	Dec	1.27	4	1	0	0	0	0	0	0	0	0	0	0	0	0	0	0	0	0	0	1	0	0	0	0	0	0	0	0	0	0	0	0	0	0	1	1	0	1
2017-03-01	Bourake	5	Edge	Afternoon	Spring	73.445	Dec	1.27	2	1	0	0	0	0	0	0	1	0	0	0	0	0	0	0	0	0	0	0	0	0	0	0	0	0	1	0	0	0	0	0	0	0	0	0	0	0
2017-03-01	Bourake	5	Edge	Afternoon	Spring	73.445	Dec	1.27	2	1	0	0	0	0	0	0	1	0	0	0	0	0	0	0	0	0	0	0	0	0	0	0	0	0	0	0	0	0	0	0	0	0	0	1	0	0
2017-03-01	Bourake	5	Edge	Afternoon	Spring	73.445	Dec	1.27	2	1	1	0	0	0	0	0	0	0	0	0	0	0	0	0	0	0	0	0	0	0	0	0	0	0	0	0	0	0	0	0	0	0	0	1	0	0
2017-03-01	Bourake	6	Inside	Afternoon	Spring	73.8776	Dec	1.27	2	1	0	0	0	0	1	0	0	1	0	0	0	0	0	0	0	0	0	0	0	0	0	0	0	0	0	0	0	0	0	0	0	0	0	0	0	0
2017-03-01	Bourake	6	Inside	Afternoon	Spring	73.8776	Dec	1.27	2	1	0	0	0	0	1	0	0	0	0	0	0	0	0	0	0	1	0	0	0	0	0	0	0	0	0	0	0	0	0	0	0	0	0	0	0	0
2017-03-01	Bourake	6	Inside	Afternoon	Spring	70	Dec	1.27	3	1	0	0	0	0	1	0	0	0	0	0	0	0	0	0	0	1	0	0	0	0	0	0	0	0	0	0	1	0	0	0	0	0	0	0	0	0
2017-03-01	Bourake	6	Inside	Afternoon	Spring	70	Dec	1.27	0	0	0	0	0	0	0	0	0	0	0	0	0	0	0	0	0	0	0	0	0	0	0	0	0	0	0	0	0	0	0	0	0	0	0	0	0	0
2017-03-01	Bourake	6	Inside	Afternoon	Spring	70	Dec	1.27	1	1	0	0	0	0	0	0	0	0	0	0	0	0	0	0	0	0	0	0	0	0	0	0	0	0	0	0	0	0	0	0	0	0	0	0	1	0
2017-03-01	Bourake	6	Inside	Afternoon	Spring	68	Dec	1.27	2	1	0	0	0	0	0	0	0	0	0	0	0	0	0	0	0	1	0	0	0	0	0	0	0	0	0	0	1	0	0	0	0	0	0	0	0	0
2017-03-01	Bourake	6	Inside	Afternoon	Spring	68	Dec	1.27	3	1	0	0	0	0	1	0	0	0	0	0	0	0	0	0	0	0	0	0	0	0	0	1	0	0	0	0	1	0	0	0	0	0	0	0	0	0
2017-03-01	Bourake	6	Inside	Afternoon	Spring	68	Dec	1.27	3	1	0	0	0	0	0	0	0	0	0	0	0	0	0	0	0	1	0	0	0	1	0	1	0	0	0	0	0	0	0	0	0	0	0	0	0	0
2017-03-01	Bourake	6	Inside	Afternoon	Spring	67.4717	Dec	1.27	1	1	0	0	0	0	0	0	0	0	0	0	0	0	0	0	0	1	0	0	0	0	0	0	0	0	0	0	0	0	0	0	0	0	0	0	0	0
2017-03-01	Bourake	6	Inside	Afternoon	Spring	67.4717	Dec	1.27	1	1	0	0	0	0	0	0	0	0	0	0	0	0	0	0	0	0	0	0	0	0	0	0	0	0	0	0	1	0	0	0	0	0	0	0	0	0
2017-03-01	Bourake	6	Inside	Afternoon	Spring	67.4717	Dec	1.27	3	1	0	0	0	0	1	0	0	0	0	0	0	0	0	0	0	1	0	0	0	0	0	0	0	0	0	0	1	0	0	0	0	0	0	0	0	0
2017-03-01	Bourake	6	Inside	Afternoon	Spring	62.4527	Dec	1.27	2	1	0	0	0	0	0	0	0	0	0	0	0	0	0	0	0	1	0	0	0	0	0	0	0	0	0	0	0	0	0	0	0	0	0	0	1	0
2017-03-01	Bourake	6	Inside	Afternoon	Spring	62.4527	Dec	1.27	1	1	0	0	0	0	0	0	0	0	0	0	0	0	0	0	0	0	0	0	0	0	0	0	0	0	0	0	0	0	0	0	0	1	0	0	0	0
2017-03-01	Bourake	6	Inside	Afternoon	Spring	62.4527	Dec	1.27	0	0	0	0	0	0	0	0	0	0	0	0	0	0	0	0	0	0	0	0	0	0	0	0	0	0	0	0	0	0	0	0	0	0	0	0	0	0
2017-03-01	Bourake	6	Inside	Afternoon	Spring	56.9805	Dec	1.27	1	1	0	0	0	0	1	0	0	0	0	0	0	0	0	0	0	0	0	0	0	0	0	0	0	0	0	0	0	0	0	0	0	0	0	0	0	0
2017-03-01	Bourake	6	Inside	Afternoon	Spring	56.9805	Dec	1.27	1	1	0	0	0	0	1	0	0	0	0	0	0	0	0	0	0	0	0	0	0	0	0	0	0	0	0	0	0	0	0	0	0	0	0	0	0	0
2017-03-01	Bourake	6	Inside	Afternoon	Spring	56.9805	Dec	1.27	0	0	0	0	0	0	0	0	0	0	0	0	0	0	0	0	0	0	0	0	0	0	0	0	0	0	0	0	0	0	0	0	0	0	0	0	0	0
2017-03-01	Bourake	6	Inside	Afternoon	Spring	51.9272	Dec	1.27	0	0	0	0	0	0	0	0	0	0	0	0	0	0	0	0	0	0	0	0	0	0	0	0	0	0	0	0	0	0	0	0	0	0	0	0	0	0
2017-03-01	Bourake	6	Inside	Afternoon	Spring	51.9272	Dec	1.27	0	0	0	0	0	0	0	0	0	0	0	0	0	0	0	0	0	0	0	0	0	0	0	0	0	0	0	0	0	0	0	0	0	0	0	0	0	0
2017-03-01	Bourake	6	Inside	Afternoon	Spring	51.9272	Dec	1.27	2	1	1	0	0	0	1	0	0	0	0	0	0	0	0	0	0	0	0	0	0	0	0	0	0	0	0	0	0	0	0	0	0	0	0	0	0	0
2017-03-01	Bourake	6	Inside	Afternoon	Spring	47.4849	Dec	1.27	1	1	0	0	0	0	1	0	0	0	0	0	0	0	0	0	0	0	0	0	0	0	0	0	0	0	0	0	0	0	0	0	0	0	0	0	0	0
2017-03-01	Bourake	6	Inside	Afternoon	Spring	47.4849	Dec	1.27	2	1	0	0	0	0	1	0	0	0	0	0	0	0	0	0	0	0	0	0	0	1	0	0	0	0	0	0	0	0	0	0	0	0	0	0	0	0
2017-03-01	Bourake	6	Inside	Afternoon	Spring	47.4849	Dec	1.27	1	1	0	0	0	0	1	0	0	0	0	0	0	0	0	0	0	0	0	0	0	0	0	0	0	0	0	0	0	0	0	0	0	0	0	0	0	0
2017-03-01	Bourake	6	Inside	Afternoon	Spring	42.8572	Dec	1.27	0	0	0	0	0	0	0	0	0	0	0	0	0	0	0	0	0	0	0	0	0	0	0	0	0	0	0	0	0	0	0	0	0	0	0	0	0	0
2017-03-01	Bourake	6	Inside	Afternoon	Spring	42.8572	Dec	1.27	3	1	1	0	0	0	1	0	0	0	0	0	0	0	0	0	0	1	0	0	0	0	0	0	0	0	0	0	0	0	0	0	0	0	0	0	0	0
2017-03-01	Bourake	6	Inside	Afternoon	Spring	42.8572	Dec	1.27	1	1	0	0	0	0	0	0	0	0	0	0	0	0	0	0	0	1	0	0	0	0	0	0	0	0	0	0	0	0	0	0	0	0	0	0	0	0
2017-03-01	Bourake	6	Inside	Afternoon	Spring	38.9025	Dec	1.27	1	1	0	0	0	0	1	0	0	0	0	0	0	0	0	0	0	0	0	0	0	0	0	0	0	0	0	0	0	0	0	0	0	0	0	0	0	0
2017-03-01	Bourake	6	Inside	Afternoon	Spring	38.9025	Dec	1.27	1	1	0	0	0	0	1	0	0	0	0	0	0	0	0	0	0	0	0	0	0	0	0	0	0	0	0	0	0	0	0	0	0	0	0	0	0	0
2017-03-01	Bourake	7	Edge	Afternoon	Spring	127.157	Inc	1.35	4	1	0	1	0	0	0	1	0	0	0	0	0	0	0	0	1	0	0	0	0	0	0	1	0	0	0	0	0	0	0	0	0	0	0	0	0	0
2017-03-01	Bourake	7	Edge	Afternoon	Spring	127.157	Inc	1.35	2	1	0	1	0	0	0	1	0	0	0	0	0	0	0	0	0	0	0	0	0	0	0	0	0	0	0	0	0	0	0	0	0	0	0	0	0	0
2017-03-01	Bourake	7	Edge	Afternoon	Spring	127.569	Inc	1.35	4	1	0	1	0	0	0	1	0	0	0	1	0	0	0	0	1	0	0	0	0	0	0	0	0	0	0	0	0	0	0	0	0	0	0	0	0	0
2017-03-01	Bourake	7	Edge	Afternoon	Spring	127.569	Inc	1.35	3	1	0	1	0	0	0	1	0	0	0	0	0	0	0	0	0	0	0	0	0	0	0	1	0	0	0	0	0	0	0	0	0	0	0	0	0	0
2017-03-01	Bourake	7	Edge	Afternoon	Spring	127.569	Inc	1.35	1	1	0	1	0	0	0	0	0	0	0	0	0	0	0	0	0	0	0	0	0	0	0	0	0	0	0	0	0	0	0	0	0	0	0	0	0	0
2017-03-01	Bourake	7	Edge	Afternoon	Spring	127.459	Dec	1.27	4	1	0	1	0	0	0	0	0	1	0	0	0	0	0	0	1	0	0	0	0	0	0	1	0	0	0	0	0	0	0	0	0	0	0	0	0	0
2017-03-01	Bourake	7	Edge	Afternoon	Spring	127.459	Dec	1.27	4	1	0	1	0	0	0	0	0	0	0	1	0	0	0	0	0	0	0	1	0	0	0	1	0	0	0	0	0	0	0	0	0	0	0	0	0	0
2017-03-01	Bourake	7	Edge	Afternoon	Spring	127.459	Dec	1.27	4	1	0	1	0	0	0	0	0	0	0	0	0	0	0	0	0	0	0	1	0	1	0	1	0	0	0	0	0	0	0	0	0	0	0	0	0	0
2017-03-01	Bourake	7	Edge	Afternoon	Spring	124.274	Dec	1.27	4	1	0	1	0	0	0	0	0	0	0	0	0	0	0	0	0	0	0	0	0	0	1	1	0	0	0	0	0	0	0	0	0	0	0	0	0	1
2017-03-01	Bourake	7	Edge	Afternoon	Spring	124.274	Dec	1.27	3	1	0	1	0	0	0	1	0	1	0	0	0	0	0	0	0	0	0	0	0	0	0	0	0	0	0	0	0	0	0	0	0	0	0	0	0	0
2017-03-01	Bourake	7	Edge	Afternoon	Spring	124.274	Dec	1.27	3	1	0	0	0	0	0	1	0	1	0	0	0	0	0	0	0	0	0	0	0	0	0	1	0	0	0	0	0	0	0	0	0	0	0	0	0	0
2017-03-01	Bourake	7	Edge	Afternoon	Spring	121.088	Dec	1.27	5	1	0	0	0	0	0	1	0	1	0	0	0	0	0	0	1	0	0	0	0	0	1	1	0	0	0	0	0	0	0	0	0	0	0	0	0	0
2017-03-01	Bourake	7	Edge	Afternoon	Spring	121.088	Dec	1.27	2	1	0	0	0	0	0	0	0	1	0	0	0	0	0	0	0	0	0	0	0	0	0	1	0	0	0	0	0	0	0	0	0	0	0	0	0	0
2017-03-01	Bourake	7	Edge	Afternoon	Spring	121.088	Dec	1.27	7	1	0	1	0	0	0	0	0	1	0	0	0	0	0	0	1	0	0	0	0	0	1	1	0	0	0	0	0	0	0	0	0	0	0	0	1	1
2017-03-01	Bourake	7	Edge	Afternoon	Spring	117.49	Dec	1.27	3	1	0	1	0	0	0	1	0	0	0	0	0	0	0	0	0	1	0	0	0	0	0	0	0	0	0	0	0	0	0	0	0	0	0	0	0	0
2017-03-01	Bourake	7	Edge	Afternoon	Spring	117.49	Dec	1.27	7	1	0	1	0	0	0	0	0	1	0	1	0	0	0	0	1	0	0	0	0	0	0	1	0	0	0	1	0	1	0	0	0	0	0	0	0	0
2017-03-01	Bourake	7	Edge	Afternoon	Spring	117.49	Dec	1.27	6	1	1	1	0	0	0	1	0	1	0	0	0	0	0	0	0	0	0	0	0	0	0	1	0	0	0	1	0	0	0	0	0	0	0	0	0	0
2017-03-01	Bourake	7	Edge	Afternoon	Spring	113.364	Dec	1.27	4	1	0	0	0	0	0	1	0	0	0	0	0	0	0	0	1	0	0	0	0	0	0	1	0	0	0	0	0	1	0	0	0	0	0	0	0	0
2017-03-01	Bourake	7	Edge	Afternoon	Spring	113.364	Dec	1.27	4	1	0	1	0	0	0	1	0	0	0	0	0	0	0	0	1	0	0	0	0	0	0	1	0	0	0	0	0	0	0	0	0	0	0	0	0	0
2017-03-01	Bourake	7	Edge	Afternoon	Spring	113.364	Dec	1.27	5	1	0	1	0	0	0	1	0	0	0	1	0	0	0	0	0	0	0	0	0	0	1	1	0	0	0	0	0	0	0	0	0	0	0	0	0	0
2017-03-01	Bourake	7	Edge	Afternoon	Spring	108.832	Dec	1.27	3	1	0	0	0	0	0	1	0	1	0	0	0	0	0	0	0	0	0	0	0	0	0	1	0	0	0	0	0	0	0	0	0	0	0	0	0	0
2017-03-01	Bourake	7	Edge	Afternoon	Spring	108.832	Dec	1.27	4	1	0	1	0	0	0	0	0	1	0	1	0	0	0	0	0	0	0	0	0	0	0	0	0	0	1	0	0	0	0	0	0	0	0	0	0	0
2017-03-01	Bourake	7	Edge	Afternoon	Spring	108.832	Dec	1.27	4	1	0	1	0	0	0	1	0	1	0	0	0	0	0	0	0	0	0	0	0	0	0	1	0	0	0	0	0	0	0	0	0	0	0	0	0	0
2017-03-01	Bourake	7	Edge	Afternoon	Spring	104.307	Dec	1.27	5	1	0	1	0	0	0	1	0	0	0	0	0	0	0	0	1	0	0	0	0	0	0	1	0	0	1	0	0	0	0	0	0	0	0	0	0	0
2017-03-01	Bourake	7	Edge	Afternoon	Spring	104.307	Dec	1.27	3	1	0	1	0	0	0	1	0	1	0	0	0	0	0	0	0	0	0	0	0	0	0	0	0	0	0	0	0	0	0	0	0	0	0	0	0	0
2017-03-01	Bourake	7	Edge	Afternoon	Spring	104.307	Dec	1.27	7	1	0	1	1	0	0	1	0	1	0	1	0	0	0	0	0	0	0	0	0	1	0	1	0	0	0	0	0	0	0	0	0	0	0	0	0	0
2017-03-01	Bourake	7	Edge	Afternoon	Spring	99.515	Dec	1.27	3	1	0	1	0	0	0	0	0	1	0	0	0	0	0	0	0	0	0	0	0	0	0	1	0	0	0	0	0	0	0	0	0	0	0	0	0	0
2017-03-01	Bourake	8	Inside	Afternoon	Spring	73.8776	Dec	1.27	0	0	0	0	0	0	0	0	0	0	0	0	0	0	0	0	0	0	0	0	0	0	0	0	0	0	0	0	0	0	0	0	0	0	0	0	0	0
2017-03-01	Bourake	8	Inside	Afternoon	Spring	73.8776	Dec	1.27	0	0	0	0	0	0	0	0	0	0	0	0	0	0	0	0	0	0	0	0	0	0	0	0	0	0	0	0	0	0	0	0	0	0	0	0	0	0
2017-03-01	Bourake	8	Inside	Afternoon	Spring	73.8776	Dec	1.27	0	0	0	0	0	0	0	0	0	0	0	0	0	0	0	0	0	0	0	0	0	0	0	0	0	0	0	0	0	0	0	0	0	0	0	0	0	0
2017-03-01	Bourake	8	Inside	Afternoon	Spring	67.6776	Dec	1.27	0	0	0	0	0	0	0	0	0	0	0	0	0	0	0	0	0	0	0	0	0	0	0	0	0	0	0	0	0	0	0	0	0	0	0	0	0	0
2017-03-01	Bourake	8	Inside	Afternoon	Spring	67.6776	Dec	1.27	0	0	0	0	0	0	0	0	0	0	0	0	0	0	0	0	0	0	0	0	0	0	0	0	0	0	0	0	0	0	0	0	0	0	0	0	0	0
2017-03-01	Bourake	8	Inside	Afternoon	Spring	67.6776	Dec	1.27	0	0	0	0	0	0	0	0	0	0	0	0	0	0	0	0	0	0	0	0	0	0	0	0	0	0	0	0	0	0	0	0	0	0	0	0	0	0
2017-03-01	Bourake	8	Inside	Afternoon	Spring	62.7273	Dec	1.27	0	0	0	0	0	0	0	0	0	0	0	0	0	0	0	0	0	0	0	0	0	0	0	0	0	0	0	0	0	0	0	0	0	0	0	0	0	0
2017-03-01	Bourake	8	Inside	Afternoon	Spring	62.7273	Dec	1.27	0	0	0	0	0	0	0	0	0	0	0	0	0	0	0	0	0	0	0	0	0	0	0	0	0	0	0	0	0	0	0	0	0	0	0	0	0	0
2017-03-01	Bourake	8	Inside	Afternoon	Spring	62.7273	Dec	1.27	2	1	0	0	0	0	0	0	0	0	0	0	0	0	0	0	1	0	0	0	0	0	0	0	0	0	0	0	1	0	0	0	0	0	0	0	0	0
2017-03-01	Bourake	8	Inside	Afternoon	Spring	56.7059	Dec	1.27	0	0	0	0	0	0	0	0	0	0	0	0	0	0	0	0	0	0	0	0	0	0	0	0	0	0	0	0	0	0	0	0	0	0	0	0	0	0
2017-03-01	Bourake	8	Inside	Afternoon	Spring	56.7059	Dec	1.27	0	0	0	0	0	0	0	0	0	0	0	0	0	0	0	0	0	0	0	0	0	0	0	0	0	0	0	0	0	0	0	0	0	0	0	0	0	0
2017-03-01	Bourake	8	Inside	Afternoon	Spring	56.7059	Dec	1.27	1	1	0	0	0	0	0	0	0	1	0	0	0	0	0	0	0	0	0	0	0	0	0	0	0	0	0	0	0	0	0	0	0	0	0	0	0	0
2017-03-01	Bourake	8	Inside	Afternoon	Spring	51.5839	Dec	1.27	0	0	0	0	0	0	0	0	0	0	0	0	0	0	0	0	0	0	0	0	0	0	0	0	0	0	0	0	0	0	0	0	0	0	0	0	0	0
2017-03-01	Bourake	8	Inside	Afternoon	Spring	51.5839	Dec	1.27	0	0	0	0	0	0	0	0	0	0	0	0	0	0	0	0	0	0	0	0	0	0	0	0	0	0	0	0	0	0	0	0	0	0	0	0	0	0
2017-03-01	Bourake	8	Inside	Afternoon	Spring	51.5839	Dec	1.27	0	0	0	0	0	0	0	0	0	0	0	0	0	0	0	0	0	0	0	0	0	0	0	0	0	0	0	0	0	0	0	0	0	0	0	0	0	0
2017-03-01	Bourake	8	Inside	Afternoon	Spring	47.0729	Dec	1.27	0	0	0	0	0	0	0	0	0	0	0	0	0	0	0	0	0	0	0	0	0	0	0	0	0	0	0	0	0	0	0	0	0	0	0	0	0	0
2017-03-01	Bourake	8	Inside	Afternoon	Spring	47.0729	Dec	1.27	0	0	0	0	0	0	0	0	0	0	0	0	0	0	0	0	0	0	0	0	0	0	0	0	0	0	0	0	0	0	0	0	0	0	0	0	0	0
2017-03-01	Bourake	8	Inside	Afternoon	Spring	47.0729	Dec	1.27	0	0	0	0	0	0	0	0	0	0	0	0	0	0	0	0	0	0	0	0	0	0	0	0	0	0	0	0	0	0	0	0	0	0	0	0	0	0
2017-03-01	Bourake	8	Inside	Afternoon	Spring	42.2393	Dec	1.27	0	0	0	0	0	0	0	0	0	0	0	0	0	0	0	0	0	0	0	0	0	0	0	0	0	0	0	0	0	0	0	0	0	0	0	0	0	0
2017-03-01	Bourake	8	Inside	Afternoon	Spring	42.2393	Dec	1.27	0	0	0	0	0	0	0	0	0	0	0	0	0	0	0	0	0	0	0	0	0	0	0	0	0	0	0	0	0	0	0	0	0	0	0	0	0	0
2017-03-01	Bourake	8	Inside	Afternoon	Spring	42.2393	Dec	1.27	0	0	0	0	0	0	0	0	0	0	0	0	0	0	0	0	0	0	0	0	0	0	0	0	0	0	0	0	0	0	0	0	0	0	0	0	0	0
2017-03-01	Bourake	8	Inside	Afternoon	Spring	38.2845	Dec	1.27	0	0	0	0	0	0	0	0	0	0	0	0	0	0	0	0	0	0	0	0	0	0	0	0	0	0	0	0	0	0	0	0	0	0	0	0	0	0
2017-03-01	Bourake	8	Inside	Afternoon	Spring	38.2845	Dec	1.27	0	0	0	0	0	0	0	0	0	0	0	0	0	0	0	0	0	0	0	0	0	0	0	0	0	0	0	0	0	0	0	0	0	0	0	0	0	0
2017-03-01	Bourake	8	Inside	Afternoon	Spring	38.2845	Dec	1.27	1	1	0	0	0	0	1	0	0	0	0	0	0	0	0	0	0	0	0	0	0	0	0	0	0	0	0	0	0	0	0	0	0	0	0	0	0	0
2017-03-01	Bourake	8	Inside	Afternoon	Spring	34.5494	Dec	1.27	1	1	0	0	0	0	1	0	0	0	0	0	0	0	0	0	0	0	0	0	0	0	0	0	0	0	0	0	0	0	0	0	0	0	0	0	0	0
2017-03-01	Bourake	8	Inside	Afternoon	Spring	34.5494	Dec	1.27	0	0	0	0	0	0	0	0	0	0	0	0	0	0	0	0	0	0	0	0	0	0	0	0	0	0	0	0	0	0	0	0	0	0	0	0	0	0
2017-03-01	Bourake	8	Inside	Afternoon	Spring	34.5494	Dec	1.27	1	1	0	0	0	0	1	0	0	0	0	0	0	0	0	0	0	0	0	0	0	0	0	0	0	0	0	0	0	0	0	0	0	0	0	0	0	0
2017-03-01	Bourake	8	Inside	Afternoon	Spring	31.549	Dec	1.27	1	1	0	0	0	0	0	0	0	0	0	0	0	0	0	0	0	0	0	0	0	1	0	0	0	0	0	0	0	0	0	0	0	0	0	0	0	0
2017-03-01	Bourake	9	Edge	Afternoon	Spring	90.2872	Dec	1.27	3	1	0	0	0	0	0	0	0	0	0	1	0	0	0	1	0	0	0	1	0	0	0	0	0	0	0	0	0	0	0	0	0	0	0	0	0	0
2017-03-01	Bourake	9	Edge	Afternoon	Spring	90.2872	Dec	1.27	4	1	0	1	0	0	0	0	0	0	0	0	0	0	0	1	0	1	0	0	0	0	0	0	0	0	0	0	0	0	0	0	0	0	0	0	0	1
2017-03-01	Bourake	9	Edge	Afternoon	Spring	90.2872	Dec	1.27	4	1	0	1	0	0	0	0	0	0	0	0	0	0	0	1	0	1	0	1	0	0	0	0	0	0	0	0	0	0	0	0	0	0	0	0	0	0
2017-03-01	Bourake	9	Edge	Afternoon	Spring	86.099	Dec	1.27	2	1	0	0	0	0	0	0	0	0	0	0	0	0	0	1	0	1	0	0	0	0	0	0	0	0	0	0	0	0	0	0	0	0	0	0	0	0
2017-03-01	Bourake	9	Edge	Afternoon	Spring	86.099	Dec	1.27	2	1	0	1	0	0	0	0	0	0	0	0	0	0	0	1	0	0	0	0	0	0	0	0	0	0	0	0	0	0	0	0	0	0	0	0	0	0
2017-03-01	Bourake	9	Edge	Afternoon	Spring	86.099	Dec	1.27	1	1	0	0	0	0	0	0	0	0	0	0	0	0	0	1	0	0	0	0	0	0	0	0	0	0	0	0	0	0	0	0	0	0	0	0	0	0
2017-03-01	Bourake	9	Edge	Afternoon	Spring	81.9108	Dec	1.27	2	1	0	0	0	0	0	0	0	0	0	0	0	0	0	1	0	0	0	1	0	0	0	0	0	0	0	0	0	0	0	0	0	0	0	0	0	0
2017-03-01	Bourake	9	Edge	Afternoon	Spring	81.9108	Dec	1.27	3	1	0	1	0	0	0	0	0	0	0	0	0	0	0	1	0	0	0	1	0	0	0	0	0	0	0	0	0	0	0	0	0	0	0	0	0	0
2017-03-01	Bourake	9	Edge	Afternoon	Spring	81.9108	Dec	1.27	3	1	0	0	0	0	0	0	0	0	0	0	0	0	0	1	0	1	0	1	0	0	0	0	0	0	0	0	0	0	0	0	0	0	0	0	0	0
2017-03-01	Bourake	9	Edge	Afternoon	Spring	77.5165	Dec	1.27	2	1	0	0	0	0	0	0	0	0	0	0	0	0	0	1	0	1	0	0	0	0	0	0	0	0	0	0	0	0	0	0	0	0	0	0	0	0
2017-03-01	Bourake	9	Edge	Afternoon	Spring	77.5165	Dec	1.27	3	1	0	0	0	0	0	0	0	0	0	0	0	0	0	1	0	1	0	1	0	0	0	0	0	0	0	0	0	0	0	0	0	0	0	0	0	0
2017-03-01	Bourake	9	Edge	Afternoon	Spring	77.5165	Dec	1.27	2	1	0	0	0	0	0	0	0	0	0	0	0	0	0	1	0	0	0	1	0	0	0	0	0	0	0	0	0	0	0	0	0	0	0	0	0	0
2017-03-01	Bourake	9	Edge	Afternoon	Spring	73.603	Dec	1.27	4	1	0	0	0	0	0	1	0	0	0	0	0	0	0	1	0	1	0	1	0	0	0	0	0	0	0	0	0	0	0	0	0	0	0	0	0	0
2017-03-01	Bourake	9	Edge	Afternoon	Spring	73.603	Dec	1.27	2	1	0	0	0	0	0	0	0	0	0	0	0	0	0	1	0	1	0	0	0	0	0	0	0	0	0	0	0	0	0	0	0	0	0	0	0	0
2017-03-01	Bourake	9	Edge	Afternoon	Spring	73.603	Dec	1.27	4	1	0	0	0	0	0	1	0	0	0	0	0	0	0	1	0	1	0	1	0	0	0	0	0	0	0	0	0	0	0	0	0	0	0	0	0	0
2017-03-01	Bourake	9	Edge	Afternoon	Spring	69.0028	Dec	1.27	4	1	0	0	0	0	0	1	0	0	0	1	0	0	0	1	0	1	0	0	0	0	0	0	0	0	0	0	0	0	0	0	0	0	0	0	0	0
2017-03-01	Bourake	9	Edge	Afternoon	Spring	69.0028	Dec	1.27	3	1	0	0	0	0	0	1	0	0	0	0	0	0	0	1	0	1	0	0	0	0	0	0	0	0	0	0	0	0	0	0	0	0	0	0	0	0
2017-03-01	Bourake	9	Edge	Afternoon	Spring	69.0028	Dec	1.27	4	1	0	0	0	0	0	1	0	0	0	0	0	0	0	1	0	1	0	0	0	0	0	0	0	0	1	0	0	0	0	0	0	0	0	0	0	0
2017-03-01	Bourake	9	Edge	Afternoon	Spring	64.7459	Dec	1.27	4	1	0	0	0	0	0	1	0	0	0	0	0	0	0	1	0	1	0	0	0	0	0	0	0	0	1	0	0	0	0	0	0	0	0	0	0	0
2017-03-01	Bourake	9	Edge	Afternoon	Spring	64.7459	Dec	1.27	3	1	0	0	0	0	0	1	0	0	0	0	0	0	0	1	0	0	0	0	0	0	0	0	0	0	1	0	0	0	0	0	0	0	0	0	0	0
2017-03-01	Bourake	9	Edge	Afternoon	Spring	64.7459	Dec	1.27	3	1	0	0	0	0	0	0	0	0	0	0	0	0	0	1	0	0	0	1	0	0	0	0	0	0	1	0	0	0	0	0	0	0	0	0	0	0
2017-03-01	Bourake	9	Edge	Afternoon	Spring	60.8323	Dec	1.27	4	1	0	1	0	0	0	0	0	0	0	0	0	0	0	1	0	1	0	0	0	0	0	0	0	0	1	0	0	0	0	0	0	0	0	0	0	0
2017-03-01	Bourake	9	Edge	Afternoon	Spring	60.8323	Dec	1.27	3	1	0	0	0	0	0	0	0	0	0	0	0	0	0	1	0	1	0	0	0	0	0	0	0	0	1	0	0	0	0	0	0	0	0	0	0	0
2017-03-01	Bourake	9	Edge	Afternoon	Spring	60.8323	Dec	1.27	3	1	0	0	0	0	0	0	0	0	0	0	0	0	0	1	0	1	0	0	0	0	0	0	0	0	1	0	0	0	0	0	0	0	0	0	0	0
2017-03-01	Bourake	9	Edge	Afternoon	Spring	57.5366	Dec	1.27	4	1	0	0	0	0	0	1	0	0	0	0	0	0	0	1	0	1	0	0	0	0	0	0	0	0	1	0	0	0	0	0	0	0	0	0	0	0
2017-03-01	Bourake	9	Edge	Afternoon	Spring	57.5366	Dec	1.27	3	1	0	0	0	0	0	1	0	0	0	0	0	0	0	1	0	1	0	0	0	0	0	0	0	0	0	0	0	0	0	0	0	0	0	0	0	0
2017-03-01	Bourake	9	Edge	Afternoon	Spring	57.5366	Dec	1.27	3	1	0	0	0	0	0	0	0	0	0	0	0	0	0	1	0	1	0	1	0	0	0	0	0	0	0	0	0	0	0	0	0	0	0	0	0	0
